# Supplementary material for: GP73 is a TBC-domain Rab GTPase-activating protein contributing to the pathogenesis of non-alcoholic fatty liver disease without obesity
Source: Nat Commun. 2021 Dec 1;12:7004. doi: 10.1038/s41467-021-27309-1 (PMC8636488; doi:10.1038/s41467-021-27309-1)
Supplement: Supplementary file 4 — Source Data. [file 41467_2021_27309_MOESM4_ESM.zip]

Archive with 14 entries (13 files):
- Source Data/
- Source Data/Source Data - Fig. 1.xlsx
- Source Data/Source Data - Fig. 2.xlsx
- Source Data/Source Data - Fig. 3.xlsx
- Source Data/Source Data - Fig. 4.xlsx
- Source Data/Source Data - Fig. 5.xlsx
- Source Data/Source Data - Fig. 6.xlsx
- Source Data/Source Data - Fig. 7.xlsx
- Source Data/Source Data - Fig. 8.xlsx
- Source Data/Source Data - Supplementary Fig. 1.xlsx
- Source Data/Source Data - Supplementary Fig. 2.xlsx
- Source Data/Source Data - Supplementary Fig. 3.xlsx
- Source Data/Source Data - Supplementary Fig. 4.xlsx
- Source Data/Source Data - Supplementary Fig. 6.xlsx
