# Supplementary material for: GP73 is a TBC-domain Rab GTPase-activating protein contributing to the pathogenesis of non-alcoholic fatty liver disease without obesity
Source: Nat Commun. 2021 Dec 1;12:7004. doi: 10.1038/s41467-021-27309-1 (PMC8636488; doi:10.1038/s41467-021-27309-1)
Supplement: Supplementary file 4 — Source Data. [file 41467_2021_27309_MOESM4_ESM.zip › Source Data/Source Data - Fig. 1.xlsx]

## Sheet: 1b
				Rab1b	Rab2a	Rab7a	Rab8	Rab9a	Rab11a	Rab13	Rab20	Rab21	Rab23	Rab24	Rab33a	Rab34
		(Kcat/Km)/Kintri (μM-1)	1	7	5	17	5	30	49	20	45	3	253	10	34	9
			2	5	3	10	2	28	40	50	60	2	300	13	30	15
			3	8	3	10	3	20	45	30	50	4	290	14	20	12
		Biological replicates		A	B	E	F	G	H	I	J	K	L	M	N	O

## Sheet: 1c
					A360	Buffer	GTP	Rab23
					0	0	0	0
					3	0.001392	0.00473	0.0144
					6	0.002088	0.00583	0.0288
					9	0.003132	0.00759	0.0378
					12	0.004176	0.00847	0.0513
					15	0.004524	0.00946	0.0477
					18	0.00435	0.01089	0.0495
					21	0.004698	0.01188	0.0549
					24	0.005046	0.01397	0.0576
					27	0.005394	0.01485	0.0648
					30	0.005916	0.01518	0.072
					33	0.006264	0.01661	0.0783
					36	0.006612	0.01672	0.0819
					39	0.007308	0.01848	0.0864
					42	0.00783	0.02046	0.0918
					45	0.008352	0.01947	0.0945
					48	0.009048	0.02002	0.099
					51	0.009918	0.02079	0.1062
					54	0.010614	0.02013	0.1116
					57	0.011484	0.02134	0.1125
					60	0.01218	0.02178	0.1197
					63	0.012528	0.02332	0.1278
					66	0.013224	0.02541	0.1287
					69	0.014268	0.02618	0.1332
					72	0.015138	0.02475	0.144
					75	0.015486	0.02475	0.1485
					78	0.016182	0.02486	0.1485
					81	0.016704	0.02728	0.153
					84	0.016878	0.02662	0.1557
					87	0.017052	0.0275	0.1557
					90	0.0174	0.0275	0.162
					93	0.017922	0.02926	0.1674
					96	0.018096	0.0308	0.1728
					99	0.01827	0.0297	0.1782
					102	0.018966	0.02893	0.1809
					105	0.019314	0.02893	0.1854
					108	0.019488	0.03014	0.1881
					111	0.019662	0.02871	0.1881
					114	0.020532	0.03047	0.1935
					117	0.020532	0.02992	0.1971
					120	0.021054	0.03058	0.198
					123	0.021054	0.03146	0.2016
					126	0.021402	0.03124	0.2043
					129	0.02175	0.03091	0.207
					132	0.022098	0.03168	0.2097
					135	0.022446	0.03377	0.2106
					138	0.022794	0.03355	0.2133
					141	0.022968	0.03443	0.2187
					144	0.02349	0.03586	0.2205
					147	0.023664	0.03586	0.225
					150	0.023838	0.03531	0.2214
					153	0.02436	0.03531	0.2268
					156	0.024708	0.03399	0.2295
					159	0.025056	0.03476	0.234
					162	0.025056	0.03465	0.2367
					165	0.025404	0.03762	0.2394
					168	0.025752	0.03773	0.2394
					171	0.025752	0.03696	0.243
					174	0.0261	0.03696	0.2457
					177	0.026448	0.03773	0.2466
					180	0.026274	0.03806	0.2493
					183	0.026448	0.03905	0.2484
					186	0.026796	0.03839	0.2493
					189	0.02697	0.03817	0.2547
					192	0.027144	0.03839	0.2592
					195	0.027492	0.03861	0.2556
					198	0.027666	0.0396	0.2583
					201	0.02784	0.04114	0.2637
					204	0.028014	0.04158	0.2682
					207	0.028362	0.04081	0.2691
					210	0.028362	0.03971	0.2709
					213	0.028536	0.03949	0.2718
					216	0.02871	0.03982	0.2736
					219	0.028884	0.04015	0.2745
					222	0.029058	0.04037	0.2763
					225	0.029406	0.03883	0.279
					228	0.029232	0.04015	0.2772
					231	0.02958	0.04136	0.2754
					234	0.029754	0.04158	0.2853
					237	0.030102	0.03993	0.2826
					240	0.030102	0.03982	0.2853
					243	0.030276	0.03971	0.2871
					246	0.03045	0.04004	0.288
					249	0.03045	0.04169	0.2925
					252	0.030798	0.0407	0.2925
					255	0.030798	0.04444	0.2934
					258	0.030972	0.04444	0.2952
					261	0.031146	0.04356	0.2934
					264	0.03132	0.04224	0.297
					267	0.03132	0.04147	0.297
					270	0.031494	0.04169	0.3006
					273	0.031668	0.04466	0.2988
					276	0.032016	0.04345	0.3015
					279	0.03219	0.04158	0.3024
					282	0.032016	0.04147	0.3042
					285	0.03219	0.0418	0.3078
					288	0.032712	0.04356	0.3078
					291	0.032886	0.04323	0.3051
					294	0.032712	0.04356	0.3087
					297	0.032886	0.04389	0.3096
					300	0.03306	0.04532	0.3096
					303	0.033234	0.04488	0.3123
					306	0.033408	0.044	0.3096
					309	0.033408	0.04334	0.3105
					312	0.033582	0.04301	0.3087
					315	0.033582	0.04389	0.315
					318	0.03393	0.04477	0.3186
					321	0.034104	0.04719	0.3159
					324	0.034104	0.04554	0.3159
					327	0.034278	0.04422	0.3213
					330	0.034452	0.04532	0.3204
					333	0.034626	0.04752	0.3213
					336	0.0348	0.04785	0.3249
					339	0.0348	0.04631	0.3213
					342	0.035148	0.04609	0.3267
					345	0.035322	0.04598	0.3258
					348	0.035496	0.04587	0.3258
					351	0.03567	0.04609	0.3285
					354	0.035496	0.04741	0.3303
					357	0.035844	0.04686	0.3303
					360	0.035844	0.0473	0.3258
					363	0.036192	0.04477	0.3276
					366	0.036018	0.04807	0.3339
					369	0.036366	0.04873	0.3321
					372	0.036366	0.04686	0.3357
					375	0.03654	0.04576	0.333
					378	0.036714	0.04697	0.3357
					381	0.036714	0.04873	0.3357
					384	0.036888	0.04741	0.3375
					387	0.036888	0.04686	0.3402
					390	0.037062	0.04807	0.3411
					393	0.037236	0.04752	0.3393
					396	0.037062	0.04697	0.3411
					399	0.037236	0.04565	0.3429
					402	0.03741	0.04521	0.3411
					405	0.03741	0.04631	0.342
					408	0.037584	0.04818	0.3411
					411	0.037758	0.04554	0.342
					414	0.037758	0.04873	0.3483
					417	0.037932	0.04939	0.3447
					420	0.038106	0.04719	0.3474
					423	0.038106	0.04587	0.3519
					426	0.037932	0.0451	0.3483
					429	0.038106	0.04543	0.3501
					432	0.038454	0.04653	0.351
					435	0.038106	0.04851	0.3501
					438	0.03828	0.04862	0.3519
					441	0.038454	0.04642	0.3483
					444	0.038802	0.04763	0.3501
					447	0.038628	0.04884	0.3483
					450	0.038802	0.04807	0.3501
					453	0.038976	0.04752	0.3519
					456	0.038802	0.04587	0.3492
					459	0.038976	0.04686	0.3546
					462	0.03915	0.04752	0.3519
					465	0.039324	0.04741	0.3528
					468	0.039324	0.04796	0.3528
					471	0.039324	0.04653	0.3528
					474	0.039498	0.04741	0.3519
					477	0.039498	0.04653	0.3528
					480	0.039672	0.04664	0.3555
					483	0.039846	0.0495	0.3555
					486	0.039672	0.05038	0.3582
					489	0.04002	0.0484	0.3591
					492	0.039846	0.05049	0.3573
					495	0.040194	0.04741	0.3564
					498	0.04002	0.0473	0.3564
					501	0.040194	0.04829	0.3627
					504	0.040194	0.04873	0.3609
					507	0.040194	0.04664	0.3582
					510	0.040368	0.04939	0.3609
					513	0.040716	0.04785	0.3582
					516	0.040716	0.0484	0.3618
					519	0.040716	0.05038	0.36
					522	0.040542	0.04807	0.36
					525	0.040716	0.04895	0.36
					528	0.041064	0.04851	0.3663
					531	0.040716	0.04818	0.3654
					534	0.041064	0.05071	0.3663
					537	0.04089	0.04873	0.3636
					540	0.041238	0.04686	0.3636
					543	0.041238	0.04664	0.3645
					546	0.04089	0.04862	0.3636
					549	0.041238	0.04818	0.3636
					552	0.041412	0.0484	0.3636
					555	0.041238	0.04906	0.3618
					558	0.041412	0.04961	0.3645
					561	0.041238	0.04884	0.3645
					564	0.04176	0.04884	0.369
					567	0.041064	0.04818	0.3663
					570	0.041064	0.04862	0.3663
					573	0.041238	0.04873	0.3609
					576	0.041064	0.04796	0.3627
					579	0.041238	0.04796	0.3636
					582	0.041412	0.04873	0.3636
					585	0.041238	0.04906	0.3618
					588	0.041412	0.04895	0.3645
					591	0.041412	0.04972	0.3627
					594	0.041412	0.04917	0.3627
					597	0.041238	0.04862	0.3645
					600	0.041586	0.04785	0.3654

## Sheet: 1d
				A360	Buffer	20 μM	40 μM	60 μM	80 μM
				0	0	0	0	0	0
				3	0.002066	0.0006	0.0054	0.006	0.012
				6	0.003985	0.0084	0.00144	0.005	0
				9	0.005609	0.0174	0.0108	0.0152	0.0144
				12	0.00679	0.0222	0.04428	0.0535	0.084
				15	0.007823	0.0228	0.02628	0.0359	0.0408
				18	0.008118	0.0252	0.03384	0.0459	0.0528
				21	0.008413	0.0282	0.05076	0.0655	0.084
				24	0.008856	0.0318	0.06408	0.0817	0.1104
				27	0.008856	0.0348	0.07812	0.0979	0.1368
				30	0.009446	0.0366	0.07452	0.0949	0.1248
				33	0.010037	0.0384	0.0774	0.0991	0.1272
				36	0.01048	0.0432	0.08172	0.104	0.132
				39	0.010922	0.045	0.08316	0.106	0.132
				42	0.011513	0.045	0.0882	0.1121	0.1392
				45	0.012251	0.0498	0.09036	0.1146	0.1392
				48	0.012694	0.0498	0.09612	0.1209	0.1488
				51	0.011218	0.0522	0.09936	0.1246	0.1512
				54	0.011513	0.0522	0.10116	0.1278	0.1536
				57	0.012103	0.054	0.10584	0.1339	0.1608
				60	0.012546	0.0546	0.11124	0.1395	0.168
				63	0.012989	0.0558	0.11484	0.1439	0.1728
				66	0.013432	0.057	0.1224	0.1526	0.1872
				69	0.013874	0.0588	0.11916	0.1493	0.1776
				72	0.01417	0.0588	0.12456	0.1561	0.1872
				75	0.014908	0.0624	0.12996	0.1612	0.1944
				78	0.015203	0.0618	0.13176	0.1634	0.1968
				81	0.015646	0.0648	0.13716	0.169	0.204
				84	0.016088	0.0648	0.13536	0.1676	0.1992
				87	0.016384	0.066	0.1372	0.172	0.204
				90	0.016974	0.0654	0.1388	0.173	0.2112
				93	0.017269	0.0678	0.1428	0.176	0.216
				96	0.017564	0.069	0.1444	0.18	0.2232
				99	0.018007	0.0708	0.1438	0.182	0.2256
				102	0.01845	0.072	0.1446	0.183	0.2232
				105	0.018893	0.0726	0.1478	0.187	0.228
				108	0.01904	0.0738	0.1518	0.189	0.2304
				111	0.019336	0.0768	0.1504	0.193	0.2352
				114	0.019778	0.0762	0.1528	0.196	0.2376
				117	0.020074	0.0786	0.1552	0.199	0.24
				120	0.020369	0.0792	0.156	0.202	0.2448
				123	0.020664	0.0822	0.1584	0.205	0.2496
				126	0.020959	0.0816	0.1568	0.206	0.2448
				129	0.021402	0.0828	0.1592	0.209	0.2496
				132	0.02155	0.084	0.16	0.206	0.2568
				135	0.021992	0.0858	0.1632	0.21	0.2568
				138	0.02214	0.0882	0.1656	0.211	0.2616
				141	0.022435	0.0912	0.1672	0.213	0.276
				144	0.02273	0.0912	0.168	0.217	0.2736
				147	0.023026	0.0888	0.1682	0.213	0.2664
				150	0.023468	0.0954	0.1698	0.218	0.2616
				153	0.023764	0.093	0.1706	0.22	0.2688
				156	0.023911	0.0936	0.174	0.223	0.276
				159	0.024059	0.096	0.1734	0.224	0.2712
				162	0.024502	0.0978	0.1758	0.227	0.2784
				165	0.024944	0.0972	0.1766	0.229	0.2784
				168	0.025092	0.0984	0.175	0.231	0.2856
				171	0.02524	0.1002	0.1766	0.229	0.2856
				174	0.025535	0.1002	0.1774	0.23	0.2856
				177	0.02583	0.099	0.179	0.232	0.288
				180	0.026125	0.0996	0.1782	0.235	0.2904
				183	0.026273	0.102	0.182	0.233	0.2952
				186	0.026568	0.102	0.1844	0.235	0.2976
				189	0.026716	0.1038	0.186	0.236	0.3048
				192	0.027011	0.105	0.184	0.237	0.2976
				195	0.027306	0.105	0.1872	0.24	0.3072
				198	0.027454	0.1068	0.1864	0.243	0.3048
				201	0.027601	0.1062	0.1844	0.243	0.3144
				204	0.027896	0.108	0.184	0.244	0.3072
				207	0.028044	0.108	0.1848	0.245	0.3144
				210	0.028192	0.1104	0.188	0.248	0.3144
				213	0.028782	0.1098	0.1888	0.245	0.3168
				216	0.028782	0.1098	0.1889	0.246	0.3144
				219	0.029077	0.1116	0.1897	0.2435	0.3264
				222	0.029372	0.111	0.1913	0.2455	0.3216
				225	0.02952	0.1128	0.1953	0.2465	0.324
				228	0.02952	0.1116	0.1929	0.2475	0.3216
				231	0.029668	0.114	0.1964	0.2515	0.3288
				234	0.029815	0.1134	0.1964	0.2515	0.3288
				237	0.030258	0.114	0.1964	0.2545	0.3288
				240	0.030258	0.1152	0.1976	0.2545	0.3288
				243	0.030258	0.1176	0.1992	0.2575	0.3336
				246	0.030701	0.117	0.1984	0.2575	0.3288
				249	0.030848	0.1176	0.2024	0.2575	0.3432
				252	0.031144	0.1194	0.2024	0.2605	0.348
				255	0.030996	0.1206	0.2056	0.2625	0.3456
				258	0.031439	0.12	0.2048	0.2635	0.3456
				261	0.031291	0.12	0.208	0.263	0.3504
				264	0.031734	0.1218	0.208	0.264	0.3432
				267	0.031734	0.1206	0.2096	0.266	0.3504
				270	0.031586	0.1212	0.2112	0.268	0.348
				273	0.032177	0.1206	0.2112	0.268	0.3528
				276	0.032324	0.1224	0.2104	0.267	0.36
				279	0.03262	0.1224	0.2104	0.267	0.3504
				282	0.032767	0.1224	0.2144	0.269	0.348
				285	0.032915	0.123	0.2136	0.271	0.36
				288	0.032915	0.1236	0.2128	0.271	0.3624
				291	0.033062	0.1236	0.2136	0.272	0.3624
				294	0.03321	0.1248	0.2168	0.274	0.3624
				297	0.033358	0.1254	0.2176	0.276	0.36
				300	0.033653	0.1286	0.2152	0.277	0.36
				303	0.033505	0.126	0.22	0.277	0.3648
				306	0.033653	0.126	0.2184	0.278	0.36
				309	0.0338	0.1272	0.2208	0.28	0.3624
				312	0.033948	0.1266	0.2224	0.281	0.36
				315	0.034096	0.129	0.224	0.281	0.3768
				318	0.033653	0.1284	0.2224	0.282	0.3672
				321	0.034243	0.1284	0.2248	0.284	0.372
				324	0.034538	0.1302	0.2264	0.284	0.3744
				327	0.034686	0.1284	0.2256	0.286	0.3744
				330	0.034686	0.1302	0.228	0.288	0.384
				333	0.034834	0.1296	0.2264	0.289	0.3768
				336	0.035129	0.1314	0.2296	0.289	0.3768
				339	0.035129	0.1308	0.2296	0.291	0.3864
				342	0.035129	0.1308	0.2304	0.291	0.3744
				345	0.035424	0.1326	0.232	0.292	0.3744
				348	0.035572	0.1314	0.2312	0.293	0.3864
				351	0.035424	0.1314	0.2336	0.293	0.3792
				354	0.035572	0.1326	0.2336	0.292	0.3936
				357	0.035719	0.1326	0.2352	0.295	0.3744
				360	0.036014	0.1344	0.2352	0.296	0.384
				363	0.036014	0.1326	0.2368	0.296	0.3912
				366	0.035867	0.1344	0.236	0.297	0.3864
				369	0.036162	0.1338	0.236	0.3	0.384
				372	0.03631	0.1362	0.2384	0.302	0.3912
				375	0.036162	0.1344	0.2392	0.302	0.396
				378	0.036457	0.1362	0.2392	0.303	0.396
				381	0.036605	0.1362	0.2392	0.302	0.4008
				384	0.036457	0.1368	0.2424	0.301	0.3864
				387	0.036752	0.1356	0.2416	0.303	0.3912
				390	0.0369	0.1368	0.2432	0.304	0.3984
				393	0.036752	0.1368	0.2424	0.304	0.3984
				396	0.0369	0.1356	0.2408	0.305	0.4056
				399	0.037195	0.1386	0.244	0.307	0.408
				402	0.037048	0.1374	0.244	0.308	0.396
				405	0.037195	0.1398	0.2456	0.308	0.4008
				408	0.037343	0.1386	0.2448	0.308	0.396
				411	0.037343	0.1392	0.2472	0.309	0.4104
				414	0.037638	0.1386	0.2456	0.311	0.3984
				417	0.03749	0.1386	0.2464	0.31	0.4056
				420	0.037933	0.1374	0.2448	0.312	0.4104
				423	0.037786	0.1392	0.2472	0.314	0.408
				426	0.037638	0.138	0.2464	0.312	0.4136
				429	0.037933	0.1398	0.248	0.313	0.416
				432	0.038081	0.1416	0.2488	0.313	0.4108
				435	0.038228	0.1404	0.2504	0.316	0.4136
				438	0.038228	0.1416	0.2496	0.315	0.4032
				441	0.038524	0.1416	0.2504	0.317	0.416
				444	0.038376	0.141	0.252	0.317	0.4056
				447	0.038228	0.1428	0.2528	0.318	0.418
				450	0.038376	0.141	0.252	0.318	0.4136
				453	0.038376	0.1422	0.252	0.318	0.4128
				456	0.038671	0.1422	0.2536	0.318	0.4108
				459	0.038819	0.1428	0.2552	0.32	0.4176
				462	0.038966	0.1428	0.2544	0.32	0.4176
				465	0.038819	0.1416	0.2552	0.321	0.4128
				468	0.038819	0.141	0.2536	0.32	0.4152
				471	0.038819	0.1434	0.2552	0.322	0.4272
				474	0.038966	0.1422	0.2552	0.321	0.4252
				477	0.039114	0.1428	0.2544	0.322	0.4296
				480	0.038966	0.1428	0.2568	0.322	0.4152
				483	0.039114	0.1428	0.2568	0.321	0.4296
				486	0.039114	0.1428	0.2568	0.323	0.42
				489	0.039262	0.1428	0.2576	0.324	0.4272
				492	0.039262	0.1428	0.2568	0.324	0.4224
				495	0.039409	0.1446	0.2576	0.325	0.4224
				498	0.039409	0.144	0.2592	0.327	0.4152
				501	0.039409	0.144	0.2584	0.325	0.4248
				504	0.039557	0.1434	0.2576	0.326	0.432
				507	0.039557	0.1446	0.2608	0.326	0.4248
				510	0.039704	0.144	0.26	0.328	0.4272
				513	0.039704	0.144	0.2592	0.327	0.4272
				516	0.039557	0.1446	0.2624	0.327	0.4272
				519	0.039704	0.1452	0.2632	0.328	0.42
				522	0.039852	0.149	0.2684	0.331	0.4224
				525	0.039704	0.1464	0.2616	0.328	0.4296
				528	0.039852	0.1452	0.2616	0.329	0.4224
				531	0.04	0.1458	0.2624	0.33	0.4272
				534	0.040147	0.1446	0.2608	0.331	0.4272
				537	0.040295	0.1458	0.264	0.329	0.4296
				540	0.04	0.1452	0.2632	0.33	0.4344
				543	0.040295	0.147	0.264	0.33	0.4272
				546	0.040295	0.1452	0.2648	0.331	0.4272
				549	0.040295	0.1452	0.2648	0.331	0.4296
				552	0.040442	0.1452	0.2648	0.331	0.432
				555	0.040442	0.144	0.2648	0.332	0.4296
				558	0.040295	0.1446	0.2656	0.331	0.4344
				561	0.04059	0.1458	0.2664	0.333	0.4344
				564	0.040442	0.1476	0.2664	0.333	0.4344
				567	0.04059	0.1458	0.2672	0.334	0.4368
				570	0.04059	0.1464	0.2672	0.335	0.4368
				573	0.040738	0.1458	0.2656	0.335	0.4344
				576	0.040738	0.1464	0.2688	0.334	0.432
				579	0.040885	0.147	0.2672	0.335	0.4368
				582	0.040885	0.1476	0.268	0.334	0.4368
				585	0.040885	0.1464	0.2696	0.336	0.4392
				588	0.041033	0.1464	0.268	0.335	0.4344
				591	0.040885	0.1476	0.2688	0.336	0.4344
				594	0.041033	0.1476	0.268	0.336	0.4416
				597	0.041033	0.1482	0.2696	0.337	0.4368
				600	0.040885	0.1476	0.2688	0.336	0.4368

## Sheet: 1e
					A360	Buffer	GP73	GP73-RQ
					0	0	0	0
					3	0.0021	0.00351	0.005512
					6	0.00405	0.02808	0.0084
					9	0.0057	0.03861	0.009975
					12	0.0069	0.04914	0.012075
					15	0.00795	0.06318	0.014175
					18	0.00825	0.0702	0.014437
					21	0.00855	0.08073	0.015225
					24	0.009	0.08775	0.016275
					27	0.009	0.09126	0.017062
					30	0.0096	0.1053	0.018375
					33	0.0102	0.11232	0.019425
					36	0.01065	0.11934	0.020738
					39	0.0111	0.12636	0.021525
					42	0.0117	0.12987	0.022575
					45	0.01245	0.13338	0.023625
					48	0.0129	0.13689	0.02415
					51	0.0114	0.14742	0.020738
					54	0.0117	0.15444	0.021263
					57	0.0123	0.16146	0.022575
					60	0.01275	0.16146	0.022575
					63	0.0132	0.16146	0.023363
					66	0.01365	0.17199	0.024675
					69	0.0141	0.1755	0.024675
					72	0.0144	0.1755	0.024937
					75	0.01515	0.18603	0.027037
					78	0.01545	0.18603	0.0273
					81	0.0159	0.18954	0.0273
					84	0.01635	0.18603	0.028088
					87	0.01665	0.18954	0.029138
					90	0.01725	0.18954	0.030188
					93	0.01755	0.20358	0.030713
					96	0.01785	0.20358	0.030713
					99	0.0183	0.19656	0.0315
					102	0.01875	0.20709	0.032025
					105	0.0192	0.21411	0.032813
					108	0.01935	0.2106	0.0336
					111	0.01965	0.2106	0.033863
					114	0.0201	0.21411	0.033863
					117	0.0204	0.22113	0.034388
					120	0.0207	0.22464	0.03465
					123	0.021	0.22464	0.034912
					126	0.0213	0.23166	0.0357
					129	0.02175	0.22464	0.036488
					132	0.0219	0.23517	0.0378
					135	0.02235	0.23166	0.0378
					138	0.0225	0.23868	0.0378
					141	0.0228	0.23868	0.038063
					144	0.0231	0.24219	0.038588
					147	0.0234	0.24921	0.039113
					150	0.02385	0.25623	0.039375
					153	0.02415	0.24921	0.0399
					156	0.0243	0.25272	0.040162
					159	0.02445	0.25623	0.040688
					162	0.0249	0.25623	0.04095
					165	0.02535	0.25974	0.042
					168	0.0255	0.26325	0.041738
					171	0.02565	0.26325	0.042525
					174	0.02595	0.25974	0.042525
					177	0.02625	0.27378	0.042525
					180	0.02655	0.26676	0.043838
					183	0.0267	0.27027	0.0441
					186	0.027	0.27027	0.044363
					189	0.02715	0.27378	0.0441
					192	0.02745	0.2808	0.044887
					195	0.02775	0.27378	0.044625
					198	0.0279	0.2808	0.044887
					201	0.02805	0.2808	0.04515
					204	0.02835	0.2808	0.045413
					207	0.0285	0.28782	0.045938
					210	0.02865	0.28431	0.046463
					213	0.02925	0.28782	0.046725
					216	0.02925	0.28431	0.046725
					219	0.02955	0.29133	0.04725
					222	0.02985	0.28431	0.046988
					225	0.03	0.29133	0.04725
					228	0.03	0.29133	0.047512
					231	0.03015	0.29133	0.047512
					234	0.0303	0.28431	0.048563
					237	0.03075	0.29133	0.048038
					240	0.03075	0.29835	0.0483
					243	0.03075	0.29835	0.048563
					246	0.0312	0.30186	0.048825
					249	0.03135	0.30186	0.04935
					252	0.03165	0.30186	0.049875
					255	0.0315	0.30537	0.049613
					258	0.03195	0.30186	0.049875
					261	0.0318	0.30537	0.049613
					264	0.03225	0.30537	0.050137
					267	0.03225	0.30186	0.0504
					270	0.0321	0.30537	0.049613
					273	0.0327	0.30888	0.050663
					276	0.03285	0.30888	0.050925
					279	0.03315	0.31239	0.051188
					282	0.0333	0.30888	0.051713
					285	0.03345	0.30888	0.052238
					288	0.03345	0.3159	0.051975
					291	0.0336	0.30888	0.0525
					294	0.03375	0.30537	0.052762
					297	0.0339	0.3159	0.0525
					300	0.0342	0.30888	0.053288
					303	0.03405	0.31239	0.053025
					306	0.0342	0.3159	0.053288
					309	0.03435	0.3159	0.053288
					312	0.0345	0.3159	0.05355
					315	0.03465	0.3159	0.054075
					318	0.0342	0.3159	0.053025
					321	0.0348	0.31941	0.054075
					324	0.0351	0.31239	0.053813
					327	0.03525	0.31941	0.054075
					330	0.03525	0.31941	0.054338
					333	0.0354	0.31941	0.054338
					336	0.0357	0.32292	0.055125
					339	0.0357	0.32643	0.055125
					342	0.0357	0.32292	0.05565
					345	0.036	0.3159	0.054863
					348	0.03615	0.32292	0.055125
					351	0.036	0.32643	0.055388
					354	0.03615	0.31941	0.055388
					357	0.0363	0.32643	0.05565
					360	0.0366	0.3159	0.055913
					363	0.0366	0.32292	0.055913
					366	0.03645	0.32643	0.056175
					369	0.03675	0.32994	0.055913
					372	0.0369	0.32643	0.056175
					375	0.03675	0.32994	0.056175
					378	0.03705	0.32994	0.056438
					381	0.0372	0.33696	0.056175
					384	0.03705	0.32994	0.056438
					387	0.03735	0.32292	0.056963
					390	0.0375	0.32643	0.0567
					393	0.03735	0.33345	0.057225
					396	0.0375	0.33345	0.057225
					399	0.0378	0.33696	0.057488
					402	0.03765	0.33345	0.057225
					405	0.0378	0.32994	0.057225
					408	0.03795	0.33345	0.057225
					411	0.03795	0.32292	0.05775
					414	0.03825	0.32994	0.058013
					417	0.0381	0.33345	0.058013
					420	0.03855	0.32994	0.058275
					423	0.0384	0.33345	0.058275
					426	0.03825	0.32643	0.057488
					429	0.03855	0.33345	0.058013
					432	0.0387	0.32994	0.058538
					435	0.03885	0.32292	0.058275
					438	0.03885	0.32994	0.058275
					441	0.03915	0.33345	0.058275
					444	0.039	0.32643	0.058275
					447	0.03885	0.33345	0.058538
					450	0.039	0.31941	0.0588
					453	0.039	0.33696	0.058538
					456	0.0393	0.34398	0.0588
					459	0.03945	0.33696	0.0588
					462	0.0396	0.33345	0.058538
					465	0.03945	0.34047	0.058538
					468	0.03945	0.33345	0.0588
					471	0.03945	0.33345	0.0588
					474	0.0396	0.34047	0.059063
					477	0.03975	0.33696	0.059063
					480	0.0396	0.33696	0.0588
					483	0.03975	0.33345	0.059063
					486	0.03975	0.34047	0.059325
					489	0.0399	0.34047	0.059588
					492	0.0399	0.33345	0.059325
					495	0.04005	0.34047	0.059588
					498	0.04005	0.33345	0.059063
					501	0.04005	0.34047	0.059588
					504	0.0402	0.32994	0.059588
					507	0.0402	0.33696	0.059588
					510	0.04035	0.33696	0.059588
					513	0.04035	0.33696	0.059588
					516	0.0402	0.33696	0.060112
					519	0.04035	0.33696	0.060375
					522	0.0405	0.34047	0.060112
					525	0.04035	0.33345	0.060375
					528	0.0405	0.33696	0.060375
					531	0.04065	0.33345	0.060638
					534	0.0408	0.33345	0.060638
					537	0.04095	0.33345	0.060112
					540	0.04065	0.33696	0.060638
					543	0.04095	0.33696	0.05985
					546	0.04095	0.32994	0.060638
					549	0.04095	0.32994	0.060638
					552	0.0411	0.33345	0.060375
					555	0.0411	0.33345	0.059588
					558	0.04095	0.33696	0.05985
					561	0.04125	0.33345	0.060638
					564	0.0411	0.33696	0.060112
					567	0.04125	0.33345	0.060638
					570	0.04125	0.33696	0.061425
					573	0.0414	0.34047	0.0609
					576	0.0414	0.33696	0.061688
					579	0.04155	0.32643	0.061163
					582	0.04155	0.33206	0.061425
					585	0.04155	0.33451	0.061163
					588	0.0417	0.33696	0.061425
					591	0.04155	0.33345	0.061425
					594	0.0417	0.34047	0.061688
					597	0.0417	0.32643	0.061688
					600	0.04155	0.33696	0.061688

## Sheet: 1f
				ApoB		24h			48h
				Fraction Secreted		F-V	Flag-GP73	Flag-GP73-RQ	F-V	Flag-GP73	Flag-GP73-RQ
					1	0.801375	0.672594	0.816841	0.809456	0.718703	0.836985
					2	0.848037	0.696647	0.850961	0.830327	0.675316	0.811069
					3	0.814536	0.654119	0.842911	0.820839	0.705979	0.867036
				Biological replicates		A	B	C	D	E	F
						A vs B two-way ANOVA and Bonferroni's post hoc analysis, P = 0.0014 A vs C two-way ANOVA and Bonferroni's post hoc analysis, ns D vs E two-way ANOVA and Bonferroni's post hoc analysis, P = 0.0011 D vs F two-way ANOVA and Bonferroni's post hoc analysis, ns

## Sheet: 1g
						ApoB100		24h			48h
						Fraction Secreted		F-V	Flag-GP73	Flag-GP73-RQ	F-V	Flag-GP73	Flag-GP73-RQ
							1	0.715211	0.621243	0.701553	0.808394	0.715178	0.832837
							2	0.732451	0.637476	0.724568	0.819004	0.752425	0.824842
							3	0.70563	0.655469	0.695896	0.829854	0.748965	0.844893
						Biological replicates		A	B	C	D	E	F
								A vs B two-way ANOVA and Bonferroni's post hoc analysis, P = 0.0032 A vs C two-way ANOVA and Bonferroni's post hoc analysis, ns D vs E two-way ANOVA and Bonferroni's post hoc analysis, P = 0.0039 D vs F two-way ANOVA and Bonferroni's post hoc analysis, ns

## Sheet: 1i
	Plasma TG (mmol/L)		AAV-V						AAV-GP73						AAV-GP73-RQ
	Time after tyloxapol injection (h)	0	1.6	1.5	1.48	1.82	1.24	1.37	1.14	0.79	0.92	1.35	0.84	1.2	1.62	1.38	1.46	0.75	1.23	0.82
		1	3.95	4.75	3.85	5.28	6.17	4.25	3.2	1.9	2.3	3.89	4.08	4.81	4	6.95	5.3	4.98	7.25	3.28
		2	8.85	8.7	6.25	10.21	9.24	5.12	4.85	2.9	5.9	4.07	7.19	5.71	10.5	6.75	9.6	9.65	10.64	8.08
		3	15.4	14.3	13.3	15.81	18.09	9.53	8.2	6.3	7.1	9.54	13.93	7.18	16.2	20.7	15.4	13.72	15.84	12.66
		AAV-V vs AAV-GP73 two-way ANOVA and Bonferroni's post hoc analysis, P < 0.001 AAV-V vs AAV-GP73-RQ two-way ANOVA and Bonferroni's post hoc analysis, ns
