# Supplementary material for: GP73 is a TBC-domain Rab GTPase-activating protein contributing to the pathogenesis of non-alcoholic fatty liver disease without obesity
Source: Nat Commun. 2021 Dec 1;12:7004. doi: 10.1038/s41467-021-27309-1 (PMC8636488; doi:10.1038/s41467-021-27309-1)
Supplement: Supplementary file 4 — Source Data. [file 41467_2021_27309_MOESM4_ESM.zip › Source Data/Source Data - Fig. 2.xlsx]

## Sheet: 2b
				Hepatic TG (μg/mg tissue)		AAV-V	AAV-GP73
					1	9.21426	12.1769
					2	8.0979	9.34306
					3	6.70416	13.2634
					4	6.95418	14.3897
					5	10.2514	9.51124
					6	7.54124	12.2315
				Biological replicates		A	B
				A vs B two-tailed Student’s t-test, P = 0.0041

## Sheet: 2c
					Hepatic CHO (μg/mg tissue)		AAV-V	AAV-GP73
						1	3.57664	3.94161
						2	2.8011	2.8011
						3	2.61788	5.08329
						4	2.90327	3.56412
						5	3.3155	3.84212
						6	2.81203	3.41204
					Biological replicates		A	B
					A vs B two-tailed Student’s t-test, P = 0.0487

## Sheet: 2d
						Plasma TG(mmol/L)		AAV-V	AAV-GP73
							1	0.9	0.53
							2	1.1	0.67
							3	1	0.72
							4	1.25	0.85
							5	1.32	0.93
							6	0.85	0.79
						Biological replicates		A	B
						A vs B two-tailed Student’s t-test, P = 0.0074

## Sheet: 2e
								6 months		12 months
						Plasma ALT(U/L)		AAV-V	AAV-GP73	AAV-V	AAV-GP73
							1	75.27	102.24	112.69	156.31
							2	95.25	156.93	88.52	149.57
							3	68.37	123.15	91.69	174.27
							4	105.33	113.31	101.29	146.28
							5	65.46	108.48	84.92	189.36
							6	90.87	168.84	99.35	210.78
						Biological replicates		A	B	C	D
						A vs B two-tailed Student’s t-test, P = 0.0058 C vs D two-tailed Student’s t-test, P＜0.001 B vs D two-tailed Student’s t-test, P = 0.0199

## Sheet: 2f
					Body weight (g)		AAV-V	AAV-GP73
						1	30.77	28.48
						2	32.51	29.41
						3	32.16	29.46
						4	32.43	28.95
						5	30	30.83
						6	32.2	30.56
					Biological replicates		A	B
					A vs B two-tailed Student’s t-test, P = 0.0044

## Sheet: 2g
					Fasting Blood glucose(mg/dL)		AAV-V	AAV-GP73
						1	100.8	109.8
						2	102.6	120.6
						3	102.6	113.4
						4	106.2	108
						5	97.2	102.6
						6	91.8	117
					Biological replicates		A	B
					A vs B two-tailed Student’s t-test, P = 0.0205

## Sheet: 2h
						Fasting Blood glucose (mg/dL)		AAV-V	AAV-GP73
							1	115.2	118.8
							2	93.6	120.6
							3	117	147.6
							4	111.6	140.4
							5	90	140.4
							6	95.4	118.8
						Biological replicates		A	B
						A vs B two-tailed Student’s t-test, P = 0.0038

## Sheet: 2i
				4.5 months
			Blood glucose (mg/dL)		0 min		15 min		30 min		60 min		90 min		120 min
					AAV-V	AAV-GP73	AAV-V	AAV-GP73	AAV-V	AAV-GP73	AAV-V	AAV-GP73	AAV-V	AAV-GP73	AAV-V	AAV-GP73
				1	104.4	106.2	228.6	367.2	196.2	293.4	160.2	250.2	147.6	210.6	111.6	160.2
				2	100.8	111.6	241.2	324	181.8	275.4	135	214.2	122.4	180	95.4	153
				3	97.2	111.6	334.8	270	286.2	273.6	207	208.8	165.6	163.8	131.4	138.6
				4	91.8	113.4	248.4	351	205.2	239.4	160.2	162	136.8	138.6	113.4	133.2
				5	102.6	108	201.6	293.4	176.4	259.2	154.8	226.8	115.2	212.4	115.2	176.4
				6	102.6	124.2	225	327.6	167.4	277.2	174.6	192.6	117	158.4	93.6	138.6
			Biological replicates		A	B	C	D	E	F	G	H	I	J	K	L
					A vs B two-way ANOVA and Bonferroni's post hoc analysis, P = 0.0028 C vs D two-way ANOVA and Bonferroni's post hoc analysis, P = 0.0100 E vs F two-way ANOVA and Bonferroni's post hoc analysis, P = 0.0056 G vs H two-way ANOVA and Bonferroni's post hoc analysis, P = 0.0193 I vs J two-way ANOVA and Bonferroni's post hoc analysis, P = 0.0141 K vs L two-way ANOVA and Bonferroni's post hoc analysis, P …

## Sheet: 2j
						Plasma IL-6 (pg/mL)		AAV-V	AAV-GP73
							1	19.87	111.8
							2	32.4	83.15
							3	27.47	146
							4	64.93	78.6
							5	34.27	97
							6	33.47	54
						Biological replicates		A	B
						A vs B two-tailed Student’s t-test, P = 0.0013

## Sheet: 2k
						Plasma TGF-β (pg/mL)		AAV-V	AAV-GP73
							1	39.5294	296
							2	68.4706	359.153
							3	56.9412	274.353
							4	121.6	157.176
							5	46.5294	244.753
							6	73.1	111.388
						Biological replicates		A	B
						A vs B two-tailed Student’s t-test, P = 0.0013

[truncated: 2 more sheets: 2l, 2m]
