# Supplementary material for: GP73 is a TBC-domain Rab GTPase-activating protein contributing to the pathogenesis of non-alcoholic fatty liver disease without obesity
Source: Nat Commun. 2021 Dec 1;12:7004. doi: 10.1038/s41467-021-27309-1 (PMC8636488; doi:10.1038/s41467-021-27309-1)
Supplement: Supplementary file 4 — Source Data. [file 41467_2021_27309_MOESM4_ESM.zip › Source Data/Source Data - Fig. 3.xlsx]

## Sheet: 3a
				Plasma LDL (g/L)		AAV-V	AAV-GP73	AAV-GP73-RQ
					1	0.41	0.36	0.45
					2	0.38	0.27	0.47
					3	0.39	0.46	0.45
					4	0.46	0.21	0.62
					5	0.61	0.2	0.55
					6	0.59	0.39	0.63
				Biological replicates		A	B	C
				A vs B one-way ANOVA and Bonferroni's post hoc analysis, P = 0.0243 A vs C one-way ANOVA and Bonferroni's post hoc analysis, ns

## Sheet: 3b
				Plasma TG (mmol/L)		AAV-V	AAV-GP73	AAV-GP73-RQ
					1	0.94	0.59	0.88
					2	0.97	0.89	0.84
					3	1.05	0.8	0.85
					4	1.01	0.55	0.9
					5	1.02	0.81	0.98
					6	1.23	0.65	1.02
				Biological replicates		A	B	C
				A vs B one-way ANOVA and Bonferroni's post hoc analysis, P = 0.0010 A vs C one-way ANOVA and Bonferroni's post hoc analysis, ns

## Sheet: 3c
					Plasma CHO (mmol/L)		AAV-V	AAV-GP73	AAV-GP73-RQ
						1	2.11	1.78	2.46
						2	2.11	1.89	2.62
						3	2.41	2.46	2.23
						4	2.43	1.74	2.77
						5	2.5	2.02	2.57
						6	2.61	2.21	2.68
					Biological replicates		A	B	C
					A vs B one-way ANOVA and Bonferroni's post hoc analysis, P = 0.0345 A vs C one-way ANOVA and Bonferroni's post hoc analysis, ns

## Sheet: 3d
					Hepatic TG (μg/mg tissue)		AAV-V	AAV-GP73	AAV-GP73-RQ
						1	8.55345	8.88191	9.38514
						2	9.62137	11.5443	10.1532
						3	8.20766	10.5264	9.52416
						4	6.70594	11.4982	8.62937
						5	7.28361	13.724	11.4544
						6	9.54124	12.5132	7.21545
					Biological replicates		A	B	C
					A vs B one-way ANOVA and Bonferroni's post hoc analysis, P = 0.0037 A vs C one-way ANOVA and Bonferroni's post hoc analysis, ns

## Sheet: 3e
					Hepatic CHO (μg/mg tissue)		AAV-V	AAV-GP73	AAV-GP73-RQ
						1	2.42846	4.29566	4.25124
						2	2.79055	5.68321	4.21325
						3	2.98575	4.8512	3.57479
						4	2.67172	3.43918	4.41233
						5	4.14275	5.33247	2.84187
						6	3.54129	4.72143	3.59874
					Biological replicates		A	B	C
					A vs B one-way ANOVA and Bonferroni's post hoc analysis, P = 0.0029 A vs C one-way ANOVA and Bonferroni's post hoc analysis, ns

## Sheet: 3f
					Plamsa ALT (U/L)		AAV-V	AAV-GP73	AAV-GP73-RQ
						1	58.5	102	84.5
						2	67.5	96	73.5
						3	72	123	92.5
						4	103.5	114	106
						5	55.5	103.5	73.5
						6	69	84	117
					Biological replicates		A	B	C
					A vs B one-way ANOVA and Bonferroni's post hoc analysis, P = 0.0044 A vs C one-way ANOVA and Bonferroni's post hoc analysis, ns

## Sheet: 3g
					Plamsa AST (U/L)		AAV-V	AAV-GP73	AAV-GP73-RQ
						1	157	321	207
						2	209	286	211
						3	231	257	129
						4	159	267	170
						5	165	293	224
						6	182	189	231
					Biological replicates		A	B	C
					A vs B one-way ANOVA and Bonferroni's post hoc analysis, P = 0.0032 A vs C one-way ANOVA and Bonferroni's post hoc analysis, ns

## Sheet: 3h
					2 months
				Fasting Blood glucose(mg/dL)		AAV-V	AAV-GP73	AAV-GP73-RQ
					1	118.8	96	93.6
					2	84.4	154.8	88.8
					3	119	160.2	109.6
					4	100.8	101.4	108
					5	93.6	142.2	129.6
					6	115.2	156.6	101.4
				Biological replicates		A	B	C
				A vs B one-way ANOVA and Bonferroni's post hoc analysis, P = 0.0475 A vs C one-way ANOVA and Bonferroni's post hoc analysis, ns

## Sheet: 3i
						3 months
					Fasting Blood glucose(mg/dL)		AAV-V	AAV-GP73	AAV-GP73-RQ
						1	86.4	120.6	131.4
						2	102.6	136.8	90
						3	102.6	118.6	82.8
						4	93.6	131.4	108
						5	86.4	122.4	77.4
						6	121	105.6	109.8
					Biological replicates		A	B	C
					A vs B one-way ANOVA and Bonferroni's post hoc analysis, P = 0.0064 A vs C one-way ANOVA and Bonferroni's post hoc analysis, ns

## Sheet: 3j
						4 months
					Fasting Blood glucose(mg/dL)		AAV-V	AAV-GP73	AAV-GP73-RQ
						1	129.6	174.6	117
						2	118.8	131.4	117
						3	137.8	167.4	126
						4	122.4	151.2	165.6
						5	115.2	160.2	149.4
						6	157	160.2	127.8
					Biological replicates		A	B	C
					A vs B one-way ANOVA and Bonferroni's post hoc analysis, P = 0.0404 A vs C one-way ANOVA and Bonferroni's post hoc analysis, ns

[truncated: 1 more sheets: 3k]
