# Supplementary material for: GP73 is a TBC-domain Rab GTPase-activating protein contributing to the pathogenesis of non-alcoholic fatty liver disease without obesity
Source: Nat Commun. 2021 Dec 1;12:7004. doi: 10.1038/s41467-021-27309-1 (PMC8636488; doi:10.1038/s41467-021-27309-1)
Supplement: Supplementary file 4 — Source Data. [file 41467_2021_27309_MOESM4_ESM.zip › Source Data/Source Data - Fig. 4.xlsx]

## Sheet: 4a
					AAV HFD vs AAV-V		Fold Change (Log2)	P value (-Log10)
						Gm13286	7.32474	3.81846
						Nmur1	6.80785	3.41222
						Epn3	6.12526	3.90865
						Tinf2	6.06175	3.87589
						Colgalt1	5.91318	1.96072
						Scd3	5.83168	5.04166
						Atp5h	5.72848	2.36235
						AI481877	5.61874	3.346
						Ruvbl1	5.49904	2.03654
						Wsb2	5.4911	2.70247
						Mapk8	5.3919	3.55084
						Preb	5.38381	2.08426
						Prkag1	5.21424	2.11279
						Ndufv3	5.20968	2.8158
						Zfp575	5.08358	3.10425
						Pih1d1	4.99352	2.55159
						A630095N17Rik	4.95762	3.85444
						Ctdspl	4.87994	2.88245
						Gm10257	4.87403	2.20509
						Slmap	4.75292	1.85029
						Krtap4-8	4.74932	2.81235
						Sox14	4.71586	2.87835
						Aqp7	4.70154	3.83099
						Pign	4.67593	2.46904
						Cdc5l	4.62508	3.08396
						Asb18	4.59801	3.06917
						Ngfrap1	4.58157	2.63015
						Dzip1l	4.48226	2.85095
						H3f3a	4.47508	2.12121
						Rsph3a	4.46504	2.52828
						Tsc22d4	4.36966	2.78584
						Cct4	4.34498	1.80404
						Cyp4a14	4.31525	1.68651
						Rbm3	4.30633	2.30877
						Evx2	4.27221	2.67096
						Ndufv2	4.26026	2.07722
						Pde2a	4.24801	1.79566
						Trim2	4.23653	1.40442
						LOC102640035	4.21481	2.58838
						Zfp608	4.20964	4.49497
						Cnbp	4.20908	1.84639
						Midn	4.2085	1.95715
						Proz	4.17579	2.38897
						Hacd3	4.17199	2.14588
						AU040972	4.14701	2.66026
						A930017M01Rik	4.1211	3.26567
						Adprhl1	4.10797	2.76377
						Ptprb	4.10248	1.95498
						BC043934	4.0938	2.49936
						Anxa4	4.0623	1.79243
						Hal	4.04061	1.89875
						Bag2	4.01806	2.56111
						Gspt1	4.00453	1.87021
						Snx32	4.00413	2.96745
						Taldo1	3.99204	1.93954
						Fam46c	3.9895	2.66225
						Gas2l1	3.96789	2.18958
						Asnsd1	3.96574	2.41869
						LOC102635467	3.963	3.2327
						March6	3.96	2.32158
						Tmem211	3.95538	3.40105
						Selt	3.93169	2.07344
						Ggps1	3.92136	3.76521
						Saraf	3.92124	2.5189
						Arhgap28	3.89456	3.496
						Prpmp5	3.88712	3.20902
						Nudt19	3.88353	2.09087
						Eif3b	3.88163	2.1031
						Zfp36l3	3.8752	3.80553
						Cldn18	3.87286	2.77964
						Ndufc1	3.85493	2.34672
						Atp5a1	3.83699	2.09047
						Arhgap5	3.81381	1.67631
						Gm6579	3.79677	2.38693
						LOC102637491	3.77636	2.8567
						Ugt2b36	3.77587	2.35113
						Rita1	3.77477	3.14468
						Elk4	3.7642	2.98259
						H2-Q5	3.76351	2.89897
						Rpl7	3.76084	2.73315
						Atp5c1	3.76003	2.20893
						Rufy3	3.75814	1.83207
						Cnga1	3.75128	3.05397
						Ythdf2	3.73518	1.80355
						Nifk	3.72911	2.28437
						Lpar2	3.72723	2.4303
						Cdhr2	3.71938	2.95963
						Sdhb	3.71713	2.20837
						Pdxk	3.70918	3.8717
						Acer2	3.68676	3.16745
						Umps	3.68249	1.68601
						Med29	3.68154	2.07231
						Mad2l2	3.67019	4.18962
						Arrdc2	3.66389	3.06974
						Mpc2	3.65586	2.11227
						Meaf6	3.65477	2.79763
						Aym1	3.64889	2.49284
						Atg3	3.64719	2.30785
						Prm1	3.64118	2.63349
						Vamp8	3.63859	2.13199
						Vps28	3.63574	2.22942
						Des	3.63439	3.2052
						Gm29782	3.63315	2.89737
						Banf2	3.63215	3.4426
						Mtch1	3.62514	2.30501
						Syngr2	3.62416	2.48467
						Fat2	3.62251	2.71402
						Tmem28	3.62041	2.55152
						Atp5l	3.61593	2.39014
						Rprl1	3.60504	2.44448
						ND4	3.59752	2.25166
						Cnnm3	3.59565	2.41165
						Rcbtb1	3.59535	1.62673
						Olfr544	3.59292	2.61166
						Vps13d	3.58839	4.52766
						Gna15	3.58564	5.02912
						Fam53a	3.58185	1.84819
						Gm19897	3.57348	4.04889
						Tbcb	3.57247	3.46054
						Hint1	3.57214	2.33819
						Wwc1	3.56726	2.00078
						Eif3k	3.56453	3.17538
						Eef2	3.55187	2.20302
						Rasgrp4	3.55093	3.9139
						Vash1	3.54125	3.03861
						Etfb	3.53908	1.97169
						Crybg3	3.53878	2.73624
						Gm29676	3.53209	3.3141
						Dpp10	3.53066	5.81998
						Kbtbd2	3.52661	2.82242
						Gpx4	3.5248	2.29115
						Gm9789	3.52299	3.92658
						Gm12440	3.52148	2.40653
						Gpr37l1	3.52092	3.3184
						Rrbp1	3.51542	2.15951
						Arpc5	3.5101	2.27809
						Glis2	3.50463	3.27395
						Ubtf	3.50303	3.08322
						Batf2	3.49194	3.88166
						Mgea5	3.48988	3.04703
						Ino80b	3.48278	2.47838
						Notum	3.48073	2.56015
						Ak3	3.47956	2.07927
						Cad	3.47794	3.46631
						Dda1	3.47406	2.47275
						Sec24a	3.47277	1.71427
						Tmem259	3.46953	1.68667
						Rassf5	3.46786	1.71719
						Cnga3	3.46594	4.29433
						Rltpr	3.46191	3.45827
						Fbxw13	3.45653	3.46009
						Mvb12a	3.4547	1.84692
						Tulp2	3.45466	3.33855
						Pcp2	3.45419	2.78092
						Srsf10	3.45093	1.89588
						Dstn	3.45034	1.56923
						Gm4208	3.4503	4.42219
						Tox4	3.44869	2.41816
						A730043L09Rik	3.44737	3.46344
						Ube2j2	3.44288	1.57711
						Bloc1s3	3.44271	2.86644
						Gm6252	3.43843	2.37294
						Gm19710	3.43707	4.52224
						Gm40812	3.43026	2.46453
						Brpf1	3.42638	2.51447
						Pafah1b2	3.42346	2.72279
						Vmn1r87	3.42192	3.24211
						Arl2	3.42157	2.47023
						Mfap4	3.42001	3.03165
						Baiap2l2	3.41941	2.61333
						Atxn7l2	3.41661	3.2378
						Rab32	3.41598	1.74499
						Use1	3.40325	2.36235
						Bpifa1	3.39864	3.03307
						Cct6a	3.39834	1.85066
						Znfx1	3.39275	1.70841
						Rangap1	3.39073	5.19639
						Luc7l	3.39068	2.45288
						Trub1	3.38941	3.1133
						Acbd5	3.384	2.12232
						Tsn	3.38245	3.61367
						Adi1	3.38033	1.52932
						Gtf3c6	3.37959	2.03228
						Dnajc30	3.37791	1.49037
						Lcn12	3.37572	4.67165
						Pacsin3	3.37471	1.35455
						Timm8a1	3.37372	1.53108
						Pdk1	3.37213	2.78239
						BC004004	3.36693	2.2359
						Serf1	3.363	3.28899
						Ppdpf	3.36094	2.25795
						Dffa	3.36066	3.76946
						Hdx	3.35794	3.19201
						Mdga2	3.34534	2.91643
						Mepce	3.34378	1.65017
						Ar	3.33902	3.30985
						Galnt7	3.33535	2.78024
						Gnl3l	3.33507	1.82559
						Tacc2	3.32109	1.49364
						Cdk2ap2	3.31962	1.50936
						Hist1h1t	3.3187	3.80206
						LOC102642045	3.31772	2.03905
						Aldh2	3.31029	2.43073
						Hspd1	3.30902	2.31119
						Dmpk	3.29745	2.86942
						Rasl2-9	3.29447	1.46944
						Gfm1	3.29195	2.50422
						Akr1c6	3.28804	2.07717
						Nnt	3.28725	1.36171
						Bccip	3.28498	1.51394
						Chd4	3.28188	1.91891
						Alkbh7	3.2754	1.42694
						Ttc3	3.27477	2.16408
						Olfr6	3.27069	2.83342
						Hnrnpm	3.27029	1.60176
						Ufd1l	3.269	1.50783
						Phyhd1	3.26285	1.95817
						Mup6	3.26003	1.56146
						Psma2	3.25887	2.0373
						Atp5g2	3.25759	2.48128
						Ddx39b	3.25545	1.74098
						Sqstm1	3.24831	1.4365
						Ndufab1	3.24822	2.34734
						Prrx2	3.24784	2.61102
						Cyp4a10	3.24583	1.41448
						BC005624	3.24453	1.73555
						Picalm	3.23502	1.67617
						BB557941	3.2321	4.07607
						Pex11a	3.23097	1.36987
						Ran	3.22376	2.23188
						Slc27a2	3.22236	2.05064
						Gm14296	3.22087	3.35814
						Eif4a1	3.21692	2.14376
						Set	3.21091	3.1361
						Tacc1	3.20942	1.69987
						H2afy2	3.20927	2.68499
						Nog	3.20528	3.22179
						Rap1a	3.20465	3.42892
						Dnajb6	3.2022	1.73427
						Sf3b3	3.1994	1.74232
						Rps6kc1	3.19717	3.05841
						Slc22a6	3.19556	3.60948
						Prosc	3.19178	1.67706
						Lamtor2	3.18728	2.30528
						Dynlt1f	3.18294	2.25096
						Mroh4	3.17964	2.61797
						Kif3c	3.17717	2.57356
						Fcrl5	3.17568	2.80028
						Tcf25	3.17458	2.06288
						Tnfaip8l1	3.17189	1.33017
						Olfr372	3.16869	3.37715
						Rgs20	3.16544	4.3631
						Grpel2	3.15013	1.56384
						Tmem120a	3.14932	1.57766
						Rnf125	3.14856	1.87563
						Mrpl15	3.1438	1.51028
						Ccs	3.13958	1.58718
						Mfsd4	3.13844	3.15201
						Psme1	3.13766	2.31508
						Chtf8	3.13723	1.74637
						Zfp367	3.13719	2.68609
						Olfr1402	3.13408	2.76817
						Cd22	3.13399	2.56912
						Cdk17	3.1332	2.59741
						Cfl1	3.12602	2.44795
						Csnk1a1	3.12485	1.68858
						Msrb1	3.12383	2.05129
						Pnisr	3.12305	2.51274
						Copz1	3.12289	2.16233
						Lrrc48	3.12152	3.40657
						Id2	3.11839	1.38698
						Mapk11	3.11433	3.63856
						Gjb2	3.11345	2.09385
						Saraf	3.10791	2.18814
						Aldob	3.10769	2.20706
						Tmem215	3.10662	2.79684
						Gpr137	3.10343	4.07995
						Olfr744	3.10205	5.11576
						Rtkn	3.09679	3.26341
						Poldip2	3.0951	2.53557
						Atp5a1	3.0939	1.71593
						Lce1a2	3.08522	3.21721
						Gm32880	3.08512	3.59006
						Gapdh	3.0846	2.55416
						C230035I16Rik	3.08256	2.87067
						Abhd14b	3.07907	2.09314
						Chmp7	3.07784	2.37196
						Paqr9	3.0717	1.38972
						Ptpn1	3.07103	1.87228
						Gm11938	3.06709	3.83027
						Gstz1	3.06261	2.16065
						Sult2a8	3.06145	1.98144
						Sel1l	3.06093	2.45476
						Nxf1	3.05978	2.14338
						Wdr82	3.0584	2.90055
						Ppia	3.05146	2.29267
						Kcna7	3.05143	3.17046
						Atp5o	3.05046	1.96844
						Mapkapk5	3.04831	2.08682
						Plin2	3.04436	1.30743
						Cdv3	3.04388	2.94077
						Got2	3.04051	2.03262
						LOC102642028	3.03945	2.85791
						Gm9802	3.0368	3.15961
						Gm19327	3.03591	2.49326
						ATP8	3.03263	2.13186
						Hspg2	3.03212	3.36985
						Tbc1d22b	3.03117	3.05073
						Rbm15	3.03093	2.97103
						Ccnf	3.03092	4.2878
						Cnot3	3.0282	2.55722
						Prss54	3.0282	3.45802
						Trabd	3.0231	1.53411
						Sars2	3.01895	4.41669
						Dnajc7	3.01691	2.027
						Gckr	3.01506	2.14168
						Prodh2	3.01498	1.74292
						Mavs	3.01458	1.63396
						Narfl	3.01166	2.13523
						Def6	3.0081	2.79107
						Acsl1	3.0074	1.35693
						Gm10706	3.00453	3.1277
						Calm2	3.0028	2.33087
						Pptc7	3.00225	1.96436
						Adrm1	3.00218	2.56365
						Lonp1	3.00019	1.68909
						Naip5	2.98913	2.35008
						Snhg7os	2.98413	4.30597
						Grcc10	2.97853	3.77561
						Neurog1	2.97552	4.00147
						Anapc5	2.97541	2.24184
						Ifi35	2.97533	1.80588
						Lars2	2.97438	2.95546
						Arhgef1	2.97323	2.03922
						Atg4d	2.97202	1.9443
						Dazap1	2.9706	2.47988
						Gsta3	2.96942	1.99965
						Eif4a2	2.96686	2.06717
						Bbs9	2.96651	3.04013
						Uox	2.96392	2.40058
						Aqp9	2.96364	2.13564
						R3hdm2	2.96345	2.05122
						Ddi2	2.96081	1.65832
						Gm6981	2.96041	2.36455
						Cd2ap	2.9576	1.76171
						Stx1b	2.95504	1.79235
						Csrp2	2.95462	1.91945
						Wdr61	2.94167	1.90273
						Sc5d	2.94162	2.46324
						Ube2f	2.9416	2.78664
						Lrp8	2.94084	2.53812
						Ssrp1	2.9387	1.4076
						Slc39a1	2.93845	1.47733
						Smarca4	2.93756	2.02939
						A930005H10Rik	2.93543	1.84072
						Trp53inp2	2.93355	2.02744
						Ppp1r3e	2.93247	2.62644
						Kmt2c	2.92921	1.83992
						Xdh	2.92684	4.42815
						Nelfe	2.925	2.70704
						Mcl1	2.92436	2.3299
						Zer1	2.92344	1.95826
						Ppp2ca	2.92231	1.97253
						Ogdh	2.91861	2.18808
						Shmt2	2.91545	1.45386
						Zfp595	2.91475	1.56982
						Gpi1	2.91059	2.32572
						Chmp2a	2.90987	2.27999
						Fbp1	2.90986	1.85834
						Kcnq4	2.90574	3.09163
						Naa60	2.90452	1.81602
						Kcnq1ot1	2.9045	1.52247
						Rab10	2.90445	1.60697
						Scand1	2.90408	2.34971
						Wbp1l	2.90322	2.10387
						Abcf1	2.90149	2.63651
						Gucd1	2.90134	2.15759
						ND5	2.89997	1.95643
						CYTB	2.89886	1.89908
						Scrn3	2.89818	2.67667
						Prpsap1	2.89592	1.64407
						Tcp11l2	2.89484	2.72194
						Hk3	2.88935	3.23216
						Sbf2	2.88928	2.60236
						Naprt	2.88653	2.29312
						Psmc1	2.88112	2.20458
						Eif3g	2.86965	2.18912
						Hmgcs2	2.86755	1.30228
						Sstr5	2.86363	2.48198
						Tjp2	2.86314	2.82117
						Spg21	2.86286	1.38592
						Tia1	2.8598	2.42171
						Medag	2.85869	2.4015
						Rexo1	2.85797	2.58588
						Mrps6	2.8571	2.00555
						Shpk	2.85415	2.17674
						Snord17	2.85355	2.15808
						Crat	2.85325	1.39001
						Syp	2.85324	2.87255
						Kmt2e	2.84928	2.07634
						Fnta	2.8478	1.9264
						Suclg2	2.84463	1.91622
						Mup2	2.84395	2.20899
						Mdh1b	2.84052	3.80224
						Nbl1	2.84039	3.38315
						Tle1	2.84032	1.67991
						Lap3	2.83998	2.12292
						Hoxa9	2.83898	2.77784
						Adk	2.83878	2.47126
						Hsph1	2.83807	1.53938
						Rxrb	2.83194	2.58713
						Zfp740	2.83167	2.82684
						Lamtor3	2.83089	1.63802
						Cdk5rap3	2.82826	2.64865
						Gm7936	2.82821	2.09365
						Myo9a	2.82752	1.98076
						Rad23b	2.82476	1.45386
						Barhl1	2.82328	2.88898
						Them4	2.82007	1.46385
						Ddx24	2.81919	1.83545
						Nfe2l3	2.81675	3.19743
						Erh	2.8164	2.15415
						Apol9b	2.81577	2.06936
						Pdia5	2.81524	3.07782
						Vmn1r191	2.81253	3.05245
						Hoxb5os	2.81	3.74096
						Zfand3	2.80824	1.59611
						Rps27l	2.80689	2.45789
						Gm12853	2.80632	2.63304
						Nup62	2.80606	1.61922
						H1fx	2.80404	2.46609
						Acacb	2.80253	2.6998
						Chchd2	2.80244	2.05822
						Grhpr	2.80235	1.54024
						Pabpc5	2.80229	3.24039
						Urah	2.80214	2.23369
						Nutf2	2.80069	1.91152
						Skap2	2.7991	1.7808
						Mtch2	2.79902	2.2931
						Zmynd8	2.79857	2.36412
						Srbd1	2.79688	2.74916
						Cct8	2.79592	2.09864
						Tlr9	2.79345	2.6564
						LOC102641654	2.7885	2.16982
						Eif4h	2.78722	1.96785
						Stag2	2.78715	1.52241
						Hint2	2.78642	2.0549
						Cox17	2.78614	2.39525
						Mlip	2.78594	2.41947
						Olfr570	2.78515	3.94837
						Hspb9	2.78454	3.1287
						Mmd	2.78435	1.83725
						Polr2i	2.78416	2.28398
						Pogz	2.78305	3.33824
						Lactb	2.78281	1.45207
						Fus	2.78166	2.82239
						Hlx	2.78044	2.70928
						Mdh2	2.77878	2.17926
						Impg1	2.77338	3.19776
						Btf3	2.77103	2.35259
						Ppp2r5a	2.771	5.90338
						Rmrp	2.76847	2.54709
						Dennd5a	2.76717	1.93857
						Amer3	2.7668	3.95262
						Pgf	2.76272	4.98822
						Memo1	2.76184	1.79943
						Gm5523	2.76177	2.36256
						Cirbp	2.75718	1.56702
						Cald1	2.754	4.37312
						Atg16l1	2.75356	1.75671
						Fam71e1	2.75339	4.08568
						Gm33989	2.75283	3.29046
						Il2rg	2.75219	2.69059
						Gm36561	2.75176	2.95688
						Ss18	2.74818	1.89665
						Gm3704	2.74473	2.43169
						Crip2	2.74197	1.72632
						Lrrc19	2.73832	3.27305
						Aldh3a1	2.73826	2.61859
						Tab2	2.73648	1.31509
						C330021F23Rik	2.73625	2.77443
						Poldip3	2.73448	1.90535
						LOC102640811	2.72929	2.75716
						Irak2	2.72713	2.41224
						ND4L	2.72686	1.9899
						Snora81	2.72533	3.53755
						Kctd13	2.72515	2.57153
						Ppox	2.72494	4.44742
						Mup21	2.72483	2.10582
						Trappc5	2.72453	1.76206
						Tsc22d1	2.72451	2.55916
						Hspa9	2.72438	1.8226
						Ranbp10	2.72302	2.75351
						Fscn2	2.72158	2.51216
						Usp5	2.72114	1.6873
						Mtmr6	2.71983	1.97201
						LOC102634429	2.71959	2.89892
						Rabggtb	2.71866	1.62075
						Bvht	2.71825	2.02721
						Gm35147	2.71775	3.194
						Eif4g1	2.71773	1.52907
						Trim24	2.71748	2.01983
						Elfn2	2.71429	3.99359
						Wdr43	2.71326	3.13768
						Iscu	2.71325	1.97868
						Astl	2.70961	2.64767
						Dnajc12	2.70813	1.45188
						Rxra	2.70316	2.27808
						Arf1	2.70295	2.29177
						Ube2e2	2.70188	1.58367
						Gm12657	2.70077	2.17513
						Plvap	2.70068	2.30443
						Morf4l1	2.69916	1.56956
						Gys2	2.69853	1.89813
						Hnrnpa2b1	2.6953	2.53027
						Chchd5	2.68956	1.76036
						Psma3	2.6888	2.15706
						Eva1b	2.68859	3.73321
						Hsd3b7	2.68619	1.42792
						Rnu3b1	2.68609	3.03657
						Nrbf2	2.68582	2.91695
						A4galt	2.68535	2.56648
						Gm26808	2.68426	2.83191
						Krtap19-5	2.68344	2.8599
						Plekho2	2.68278	2.59837
						Cacna1b	2.68131	2.98936
						Ddrgk1	2.68027	2.82333
						Zfp385c	2.67869	2.56637
						Glycam1	2.67863	3.68434
						Sepp1	2.67831	2.33276
						Mapre3	2.67752	1.89886
						Trap1	2.67482	2.52591
						Cab39	2.67203	1.7137
						Avpi1	2.67171	2.24204
						Hrsp12	2.67054	1.98824
						Ankrd46	2.66879	1.67914
						Kif1b	2.66704	1.45909
						Gm35472	2.66589	2.55184
						Mccc1	2.66539	1.69588
						Rexo4	2.66316	1.55107
						Erbb4	2.65819	2.81808
						Rbm5	2.65691	2.81106
						Ren1	2.65616	3.06586
						Trp53i13	2.65564	2.82353
						Tnfrsf14	2.65381	3.4725
						Hmgcs2	2.65277	1.33451
						Nr1h2	2.65168	2.65344
						Auh	2.65038	1.45337
						Tbrg1	2.64791	1.76585
						Aifm1	2.64333	1.79545
						Pxmp4	2.64316	1.54445
						Gm12070	2.64316	2.39532
						Nr1h4	2.64234	2.13156
						Aurkaip1	2.63751	2.37106
						Ak2	2.63737	2.17304
						Ptpn6	2.63708	3.26041
						Tspan33	2.63611	2.32466
						Abcf1	2.63579	1.43026
						Rpl27	2.63538	2.3805
						Mafg	2.63383	1.41582
						Prkd3	2.63265	1.58322
						Kif13b	2.63187	1.85378
						Bhmt	2.63183	1.45028
						Aldh2	2.6273	1.48612
						Mical1	2.6265	2.42279
						Gm17821	2.62453	2.18652
						Celf4	2.62447	3.0107
						Nutf2	2.62361	1.7899
						Prx	2.62336	4.87917
						Nav2	2.62205	2.29418
						Ddc	2.62111	1.36187
						Pydc3	2.62036	2.86764
						Ppp4r2	2.61981	1.69464
						Hba-a2	2.61886	1.34623
						Ndufs7	2.61722	2.07788
						Timmdc1	2.61711	2.40883
						Slc17a2	2.61647	1.91753
						Ssb	2.6161	1.78622
						Cdh16	2.61562	3.08291
						Adam11	2.61438	2.57821
						Rabep1	2.61431	2.02813
						Gcat	2.61382	2.34052
						St13	2.6099	1.60607
						Theg	2.60921	3.60034
						Mrpl24	2.6089	1.61823
						Ccdc82	2.60832	2.0888
						Xpa	2.60631	1.99662
						Mrpl45	2.60603	1.63996
						Top3a	2.60198	3.18025
						Sdpr	2.59951	2.05172
						Sepw1	2.59668	2.21951
						Lmntd2	2.59615	4.57451
						Fbxw11	2.5958	1.98944
						Gtf2h5	2.59487	2.46416
						Aldh2	2.59361	2.15327
						H3f3a	2.59103	1.89171
						Edf1	2.58978	2.3409
						Apobec3	2.58924	2.56167
						Gsta4	2.5891	3.63973
						Bnip3l	2.58746	1.77771
						Mypopos	2.58467	3.31645
						Trim27	2.58297	1.77287
						Bcap31	2.58173	1.9986
						Gm42035	2.58037	2.51556
						Raver2	2.57999	3.06778
						Vsig10	2.57987	3.88768
						Tdrd7	2.5797	1.66993
						Idh1	2.57874	5.0829
						Actr2	2.57805	1.8164
						Acr	2.57721	2.75673
						Zmym5	2.57652	2.41039
						Ccdc12	2.57624	1.81874
						Atp5f1	2.5746	1.75463
						Myl6b	2.57449	2.9359
						Pomp	2.57177	2.20959
						Eif4ebp1	2.57137	1.48706
						Gng5	2.57076	2.35396
						Slc25a47	2.57028	1.41117
						Plin5	2.56634	1.3152
						Sdhd	2.56631	2.09342
						Rbm42	2.56629	2.28456
						Gm5069	2.56602	2.19826
						Piezo1	2.56571	3.21534
						Acad9	2.56559	2.69323
						Nucb1	2.55832	2.05429
						Rhd	2.55828	2.80518
						Trim56	2.55816	1.5272
						Mat2a	2.55799	1.62446
						Pigyl	2.55735	1.45412
						Map6	2.5564	2.80982
						Tgoln1	2.55519	1.521
						Zfp277	2.5543	1.56504
						Pank3	2.55396	1.47009
						Ecsit	2.55033	2.24123
						Ipo13	2.54925	2.42839
						Gbe1	2.54918	1.8029
						Gm8479	2.54848	2.58543
						Ammecr1l	2.54627	1.81346
						Ephx1	2.54593	2.2761
						Snx3	2.54514	2.25656
						Ankhd1	2.54507	2.01436
						Csrnp3	2.54395	2.59268
						Fam104a	2.54097	1.77945
						Crnde	2.54094	3.23293
						Psmb8	2.53949	2.05148
						Pbx1	2.53898	2.87192
						Naa50	2.53841	1.74106
						Gm10482	2.53815	3.00507
						Klf3	2.53575	1.83634
						Rdm1	2.53528	1.86428
						Anxa5	2.53291	2.19965
						Dmwd	2.53275	2.96396
						Uqcrq	2.53259	2.27945
						Setd1b	2.531	2.79773
						Hax1	2.53094	2.08587
						Tgfbr3l	2.5299	2.57673
						Gm12992	2.52944	3.19175
						Cct5	2.52901	2.1474
						Yap1	2.52768	1.73215
						Srsf5	2.52567	2.32748
						Psmd4	2.52556	1.88722
						Pigr	2.52524	1.56713
						Lrp5	2.52489	2.53227
						Msl3	2.52319	1.83397
						Elane	2.52293	2.71991
						Bre	2.52177	2.07132
						Tlx2	2.52153	2.79491
						Mmadhc	2.52072	1.41308
						Gm11213	2.51919	2.95226
						Psmc4	2.51886	1.70603
						Gpx1	2.51872	2.09585
						Trpm1	2.51526	2.4194
						Gm32934	2.51465	2.58833
						Ptpn5	2.51434	2.68815
						Acly	2.51345	6.6852
						Krtap10-4	2.51341	3.75465
						Itpkb	2.51137	2.6987
						Gm9484	2.5108	2.97057
						Thrsp	2.50937	6.00436
						Ppp2r5a	2.50627	1.86602
						Fbxo31	2.50497	1.43432
						Dpp10	2.50254	3.82582
						Tln1	2.5005	1.79784
						Kif5b	2.49928	1.70558
						Haus4	2.49922	1.78202
						Fasn	2.49473	5.35369
						Atp5b	2.49473	2.08375
						Psma4	2.49414	2.05102
						Wdr73	2.49352	1.72508
						Dnase2a	2.49317	2.49133
						Mettl20	2.49304	1.48376
						LOC105244433	2.49242	2.47239
						Ptma	2.49186	2.40441
						Arhgef10l	2.49181	2.71533
						Cisd3	2.49161	2.95613
						Eci2	2.49134	1.40188
						Pin4	2.48925	1.51444
						Smpd1	2.48925	3.35053
						C130073E24Rik	2.48747	2.52011
						Ube2v2	2.48671	1.40658
						Bcar3	2.48612	1.69482
						Nnmt	2.48541	1.40072
						Sltm	2.48311	1.59431
						Etohd2	2.48175	2.98686
						Hdac5	2.4799	2.02172
						Lhfpl1	2.47927	4.13366
						Esd	2.47757	2.0828
						Sult1a1	2.47728	1.6679
						Gpd1	2.47687	1.38178
						Cops6	2.47496	1.61443
						Serinc3	2.47202	2.37445
						Ogfr	2.47183	1.46025
						Prdx2	2.47133	1.57959
						Trpv2	2.47115	2.59321
						Zcchc24	2.47097	2.4996
						Sord	2.46904	2.30989
						Slc8b1	2.46712	3.97504
						Dhrs3	2.4666	2.15055
						Psma5	2.46396	1.32817
						Ube2v1	2.46148	2.16996
						Gm11240	2.46098	3.65826
						Suox	2.46069	1.51182
						Bdh1	2.45974	1.40365
						Lpcat3	2.45939	2.1014
						Rnf8	2.45931	3.50402
						Gm10318	2.45874	2.70713
						Sf3a3	2.45675	1.50192
						Sox21	2.4565	2.771
						Syt10	2.45506	2.49935
						Gm6537	2.45425	2.7523
						Hibch	2.45357	1.38047
						Ghitm	2.45314	1.42778
						Idh3g	2.45179	1.86478
						Skp1a	2.45174	1.5035
						Glod4	2.45131	1.43041
						Pgam2	2.4507	3.09836
						Dpys	2.44976	1.65287
						Slc38a8	2.44861	4.73715
						Atxn7l1	2.44713	3.38106
						Acat3	2.44431	1.87288
						Psma1	2.44274	2.05604
						Blm	2.44122	2.89911
						Commd3	2.43871	1.7287
						Dctn5	2.43703	1.66379
						Pacsin1	2.43702	2.52995
						Tmem167	2.437	2.09032
						Rarres1	2.43588	1.86166
						Nlgn3	2.43496	2.43729
						Etnppl	2.43301	1.68497
						Dbp	2.43061	4.72358
						Pgm2	2.4275	1.34045
						Six1	2.42687	2.69963
						Prdx6	2.42634	2.06937
						Wbp2	2.42538	2.75332
						Jtb	2.42486	1.82933
						Aldh3b3	2.42271	2.87912
						Brcc3	2.4223	1.74278
						Ywhag	2.4182	1.72178
						Gm14321	2.41817	2.46315
						D530017H19Rik	2.41629	3.18593
						Rfk	2.41618	1.36542
						Gm30455	2.4161	2.66928
						Lactb2	2.4147	1.66847
						Capzb	2.41369	3.39189
						Aoc3	2.41227	2.97299
						Speer4cos	2.41046	4.14345
						B4galnt3	2.40889	4.31988
						Tdo2	2.40784	2.33798
						Ddb1	2.40435	2.3218
						Rfwd2	2.40431	1.86881
						Celf2	2.40118	1.71313
						Tom1	2.39836	1.79261
						Poldip2	2.39703	1.72256
						Lsm12	2.3955	1.84049
						Klhl9	2.39533	1.813
						Ifitm7	2.39393	2.30385
						Med10	2.3916	2.2791
						Dnajc8	2.3906	2.46686
						Sox1	2.39015	3.28017
						Cxcl12	2.38855	2.14318
						Gm31992	2.38822	3.26872
						LOC105243223	2.38272	2.6238
						Nelfb	2.38224	1.43776
						Gphn	2.37744	1.57126
						Rrp7a	2.37689	2.24509
						Ilk	2.37688	1.73617
						Abcg2	2.37681	1.57665
						Adm	2.37609	3.96306
						Tspan32	2.37603	3.07587
						Psmd13	2.37466	1.3631
						Ccbl1	2.37464	2.08828
						Trp53tg5	2.3668	3.67465
						Nrtn	2.36535	2.45819
						Nfil3	2.36302	1.54398
						Upp2	2.36215	5.41528
						Sash1	2.36181	1.64444
						C3	2.35647	2.2336
						Prdx5	2.35586	2.01875
						Ivd	2.35173	1.48049
						Pnpla2	2.35077	1.43722
						Pacsin2	2.34948	1.95091
						Agxt2	2.34927	1.6081
						Cdv3	2.34911	2.01282
						Thrsp	2.34884	6.97202
						Pnkp	2.34762	1.43759
						Acox2	2.34535	1.60389
						Hist1h2bm	2.34498	1.44983
						Gls2	2.3435	2.12038
						Zc3h11a	2.34024	1.7022
						Hk1	2.33886	2.6975
						Stk36	2.33609	3.75104
						Pnp	2.33605	1.3933
						Got1	2.33379	1.9813
						Tcof1	2.33184	2.44809
						Rdx	2.33181	1.36648
						Fam189a2	2.33134	3.36806
						Glyctk	2.33105	2.12702
						Cdo1	2.3305	1.33452
						Spg7	2.32838	2.23235
						Zfp866	2.32769	2.61439
						Magi1	2.32659	2.00909
						Zbtb7c	2.31962	3.95752
						Palld	2.31921	1.76423
						Rs5-8s1	2.31835	2.98488
						Larp1	2.31768	1.69656
						Zwint	2.31744	1.41496
						Car14	2.31678	2.48239
						Acsl1	2.31588	2.09222
						Mthfd1	2.31506	1.38151
						Car7	2.31	2.54032
						Aadat	2.30944	1.38437
						Cd4	2.30837	2.67227
						Tox4	2.30498	2.62383
						Elmod3	2.30333	1.60717
						Fam195b	2.30236	2.29588
						Irs2	2.30125	1.49963
						Txnrd1	2.30105	1.52997
						Xylt1	2.29863	3.58272
						Nrbp2	2.29674	1.81051
						Gif	2.29569	3.67723
						Nr1h3	2.29501	2.13247
						Hnrnph3	2.29464	1.76198
						Dnajc16	2.29316	3.36619
						Mthfsl	2.2906	1.67729
						Hnrnph2	2.29009	1.65148
						Hsd17b2	2.28953	2.66176
						Pxmp4	2.28864	1.71725
						Ssbp2	2.28781	2.85587
						Fam32a	2.28643	1.81898
						Acadvl	2.28581	1.35874
						Snw1	2.28468	1.45383
						Fopnl	2.27658	1.66115
						Pah	2.27578	1.91943
						Ndufb3	2.27138	2.20171
						Ap1g1	2.26841	1.86473
						Phyhd1	2.26827	1.34633
						Dctn3	2.26653	2.03047
						Tardbp	2.26578	1.35436
						Tollip	2.26298	1.88041
						Enpp2	2.26185	2.11407
						Dct	2.25949	2.7252
						Ldhd	2.2573	1.4749
						Zfp628	2.25684	2.38554
						Mrpl21	2.25625	1.48469
						Mpc1	2.25611	2.1516
						Acox1	2.25524	1.44826
						Stat5a	2.25324	2.9364
						Ndufaf5	2.25005	2.56248
						Cdc42	2.24927	2.25891
						Malsu1	2.24854	1.36872
						Gm5643	2.24577	1.5054
						Qrfp	2.24354	3.70687
						Adh4	2.24242	1.4514
						Aass	2.24134	1.33428
						Aldh3a2	2.23887	1.31461
						Rap1a	2.23857	1.3818
						Eapp	2.2357	1.50971
						Wls	2.23561	2.71493
						Trmt1	2.23464	1.78218
						Nrbp1	2.2332	1.78368
						Olfr738	2.23283	3.00664
						Timm44	2.23238	2.0207
						Rab9	2.2322	1.75684
						Mbl1	2.23084	1.60472
						Bloc1s1	2.23007	2.28402
						Rbm39	2.22671	1.38786
						Tyw5	2.22403	2.2114
						Trmt112	2.2234	1.34685
						Pi4k2a	2.22235	1.49501
						Mmd	2.22166	1.56984
						Tfr2	2.22069	1.4745
						Ifi47	2.21769	1.51965
						Ppp2cb	2.21505	1.93403
						Col7a1	2.20775	3.99944
						Mrpl41	2.2067	1.85939
						Cib1	2.20652	1.37798
						Athl1	2.20397	2.04157
						Hadhb	2.2014	1.30734
						Fabp1	2.20013	2.02059
						Snora74a	2.19818	2.45278
						Rnf20	2.19722	1.61482
						Magoh	2.1971	1.5716
						Taok1	2.19535	1.55589
						Sec16b	2.19513	1.5681
						Riok3	2.1947	1.92715
						Tusc2	2.19389	1.66054
						Gm4952	2.19323	1.30392
						Slc27a1	2.19308	3.20335
						Pde1a	2.19265	2.63883
						Dennd4a	2.19178	2.46033
						Tgm2	2.19069	1.45969
						Ncl	2.18728	2.03283
						Tax1bp3	2.18724	2.3764
						Swi5	2.18616	2.22632
						Capzb	2.18538	1.44685
						Mtpn	2.18454	1.34257
						Psmd6	2.18448	1.36348
						Dapk1	2.18401	1.75657
						Psmc6	2.18175	1.43268
						Cox14	2.18118	2.24229
						Tbc1d22a	2.17962	1.40923
						Akr1c20	2.17775	1.86767
						Csad	2.17606	1.40541
						March9	2.17432	2.66114
						Arpc3	2.16882	1.92241
						Hao1	2.1682	1.50597
						Rbm17	2.16797	1.69677
						Wdr34	2.1668	2.39405
						Chd7	2.16538	1.66073
						Acsl5	2.16251	2.73386
						Phyh	2.16238	1.8882
						Dync1i2	2.16106	1.68039
						Pi4ka	2.1608	1.40961
						Bcl2l13	2.16053	2.58232
						Slc25a46	2.16011	1.54391
						Hdlbp	2.15962	2.29416
						Bnip3	2.15943	1.82236
						Gcdh	2.1591	2.02691
						Ube2j1	2.15885	1.65154
						Tspo	2.15689	1.80212
						AU022252	2.15425	1.5612
						Ubb	2.1516	2.06838
						Ist1	2.14694	2.33131
						Arhgef12	2.14636	2.18453
						Metap2	2.14507	1.85678
						Eif6	2.14447	1.54739
						Dcaf11	2.14379	2.02667
						Gm15510	2.14207	2.45408
						Rgn	2.13007	1.9817
						Rnf180	2.12967	2.49811
						Dynlrb1	2.12931	2.24351
						Tysnd1	2.12514	1.87122
						Ybx3	2.12511	1.53558
						Usp48	2.12391	1.99816
						Ppm1k	2.12262	1.45689
						Pex19	2.12033	1.78428
						Apoo	2.11928	2.12095
						Iah1	2.11921	1.67327
						Rab7	2.1187	1.71101
						Pnrc2	2.11772	1.45594
						Ppp2r2d	2.11529	1.80986
						Qprt	2.11477	1.48846
						Tarbp2	2.11297	2.12319
						Acot12	2.11233	1.4177
						Fam20a	2.11208	1.71339
						Acsl4	2.11203	1.77156
						Cps1	2.10998	2.62158
						Dnpep	2.1095	1.9032
						Ndufb2	2.10544	2.08653
						Hist1h2ba	2.10462	1.43465
						Sgk2	2.10433	1.31484
						Dazap2	2.10299	1.98682
						Mug1	2.10237	2.26388
						Paip1	2.10092	1.5636
						Irf3	2.10053	1.60203
						Sat1	2.095	1.80146
						Gyk	2.09468	1.52749
						Amy2a5	2.09441	1.35146
						Cpox	2.09363	1.3739
						Acot1	2.091	1.30571
						Cth	2.09015	1.58593
						Saa3	2.0894	1.63668
						Csrp2bp	2.08852	1.43088
						Mpp1	2.0859	1.6058
						Bptf	2.08571	2.64809
						Ndufs3	2.08235	2.00149
						Eci1	2.0821	1.5758
						Pinx1	2.0813	2.45733
						Psma6	2.08094	1.87456
						Lurap1l	2.07946	1.6316
						Slc45a3	2.07883	2.59421
						Oas1a	2.07629	1.76864
						Srp54c	2.07587	1.78769
						Dynll2	2.07552	1.76646
						Ccdc50	2.07459	2.04274
						Mrpl17	2.07099	1.49323
						Uba1	2.06602	1.45263
						Ing1	2.06577	1.79361
						Cyp4a31	2.06368	1.92369
						Ehhadh	2.06156	1.3067
						Pgk1	2.06022	2.21198
						Myl12b	2.05759	2.50259
						Hnrnph1	2.0571	1.92225
						Mettl9	2.05652	2.07936
						Ebp	2.05086	2.77407
						BC028471	2.04857	2.60711
						Lhx1os	2.04309	3.18906
						Xylb	2.04104	1.68348
						Smu1	2.03992	1.40947
						Dym	2.03928	1.76686
						Eif3c	2.03846	1.56905
						Bet1	2.03741	1.63706
						Tlr5	2.03704	1.40272
						Csnk2b	2.0351	1.50233
						Zfp385a	2.03242	2.88892
						Hmgn2	2.03237	4.49531
						Gm29720	2.02877	1.92902
						Klhl12	2.02804	2.78613
						Sp100	2.02654	1.82828
						Nsfl1c	2.02605	1.41852
						Ap3d1	2.01639	1.42242
						Rab1	2.01623	1.31856
						Tufm	2.01116	1.34406
						Mup1	2.01011	2.07815
						Grpel1	2.00972	2.14149
						Tbc1d8	2.00894	3.28385
						Iigp1	2.00666	1.33125
						Glo1	2.0063	1.76481
						Polr2e	2.00557	1.90002
						Kmo	2.00278	1.71154
						Igf1	1.9999	2.74971
						Trim25	1.99438	1.75032
						Pbld2	1.99074	1.37954
						Hba-a1	1.98807	1.71843
						Agmat	1.98482	1.94974
						Dhdh	1.98282	2.05747
						Dxo	1.98239	1.39644
						Timm10b	1.98222	2.17109
						Pink1	1.98127	1.34007
						Acaa1a	1.9811	1.36084
						Rnf114	1.98097	1.80111
						Echs1	1.98017	1.48219
						Snx1	1.97967	1.61106
						Gchfr	1.97931	2.23219
						Mtfr1	1.97831	1.88246
						Cpt2	1.97492	1.34087
						Rpp25l	1.97467	1.46485
						Mgll	1.9736	1.32495
						Akt2	1.97259	2.24108
						Sars	1.96866	1.80038
						Minos1	1.96595	2.09837
						Pnkd	1.96563	1.40535
						Ccs	1.96558	1.56115
						Rnf125	1.96489	1.40096
						Maob	1.96004	1.32343
						Nfs1	1.95942	1.58428
						Prkar1a	1.95789	1.46749
						Cks2	1.95564	2.29637
						Hnrnpm	1.95466	2.41362
						Bnip3l	1.95388	1.44649
						Crx	1.953	3.48977
						Olfr122	1.95098	3.89451
						Arhgap27os2	1.95071	2.53669
						Glo1	1.94902	1.71583
						LOC547349	1.94786	1.52687
						Ppp1ca	1.9452	2.3612
						Adh5	1.94356	2.00847
						Tars2	1.94343	1.97757
						Ormdl3	1.94154	1.70471
						Idh3g	1.94084	1.87686
						Ndufs2	1.93851	2.20988
						Fam50a	1.93837	2.09779
						Pid1	1.93688	1.41853
						Zfand1	1.93402	1.85338
						Atg12	1.93338	1.40217
						Gclc	1.93269	1.31782
						Aifm2	1.93113	1.36502
						Gnpnat1	1.93112	1.67754
						Mif	1.92642	2.23962
						Kxd1	1.92611	2.66209
						Utf1	1.92282	2.62885
						Tsr3	1.91915	1.60135
						Syf2	1.91899	1.62396
						Msra	1.91725	2.03973
						Gapdh	1.91401	2.33261
						Cldn3	1.91377	2.13112
						Sec31a	1.91039	2.05612
						Gm15408	1.90723	2.89866
						Rnf125	1.90643	1.30847
						Apoa5	1.90472	2.16964
						C130074G19Rik	1.90387	2.08903
						Itga10	1.90165	2.65649
						Gm12576	1.8999	2.44413
						Gsta3	1.89912	2.11185
						Sfpq	1.89878	2.4319
						Mgrn1	1.89575	1.43117
						Lrrc16b	1.89534	2.48569
						Syap1	1.88897	1.40075
						Dek	1.88868	1.6185
						Adcyap1r1	1.88707	3.47351
						Hp	1.8856	2.16003
						Cxxc1	1.88307	2.65283
						Aen	1.88299	1.66595
						Mthfsd	1.88178	2.91059
						Smg6	1.88145	1.9987
						Epn1	1.87966	2.3254
						Akr1c19	1.87776	2.03055
						Dctn6	1.87764	1.64297
						Lsm7	1.87669	1.57925
						Hebp1	1.87433	2.09067
						Vmn2r29	1.8662	2.85084
						Trafd1	1.86419	2.54306
						Churc1	1.86297	2.49565
						Ap1s1	1.86017	1.66845
						Wbp2	1.85992	1.32097
						Plin5	1.85987	1.30688
						Ttpa	1.85972	1.33524
						Elmo1	1.85944	2.78937
						Rab5a	1.85935	1.41872
						Apoa2	1.85671	2.39015
						Hyal2	1.85595	1.50423
						Sin3b	1.85573	1.32719
						Clu	1.85541	2.33881
						Ubqln2	1.84626	1.78469
						Hibadh	1.84508	1.9139
						Fabp2	1.844	1.31892
						Mgea5	1.84336	1.55937
						Cluh	1.84077	1.4264
						Gpt2	1.84006	1.46692
						Pcyt2	1.83954	2.09529
						C1qbp	1.83868	2.17558
						C330007P06Rik	1.83569	2.26116
						Mrrf	1.83515	1.79859
						Grhpr	1.83476	1.43205
						Trpc4ap	1.83401	2.19303
						Bgn	1.83217	2.70169
						Gm38572	1.83109	3.3435
						Ndufb11	1.82995	2.36453
						Klhl22	1.82902	1.8811
						Slc2a9	1.82859	2.71919
						Dxo	1.82568	2.76414
						Mrpl36	1.82374	1.42799
						Sltm	1.82348	1.80048
						E130116L18Rik	1.82052	2.47392
						Smim22	1.81971	1.7821
						Scarletltr	1.81878	2.54406
						Fam213b	1.81813	1.83249
						Zfp637	1.81767	1.89941
						Cdk13	1.81722	2.11047
						Aldh1a7	1.81449	2.05018
						Foxh1	1.81386	2.71295
						Shc2	1.80828	2.93473
						Bpnt1	1.80813	1.63529
						F9	1.80768	1.77594
						Mmp19	1.80753	1.98879
						Cryz	1.80544	1.65726
						Eif3a	1.80369	1.76981
						Hmgcl	1.80201	1.77189
						Krt8	1.80094	1.86929
						Wash1	1.79806	1.6298
						Mrps18c	1.79801	1.54186
						Pcyt1a	1.79572	1.42625
						Itm2c	1.79476	1.72394
						Map1lc3b	1.7927	1.99708
						Snrnp200	1.7854	2.0871
						Cops4	1.78507	1.86969
						Smap2	1.782	1.5764
						Ube2l3	1.78131	1.75689
						Rap1gds1	1.77899	1.50236
						Arl4c	1.77805	2.5858
						Ncoa5	1.77742	2.51569
						Milr1	1.77484	2.16979
						Ppnr	1.77394	3.20009
						Atp5b	1.76968	2.16305
						Clpx	1.7695	1.36478
						Nfil3	1.76862	1.37891
						Adck5	1.76486	1.31755
						Palld	1.76459	2.95491
						Psmb4	1.76397	2.01732
						Hspa9	1.76196	2.4568
						Psmd12	1.75924	1.47574
						Aff3	1.75825	2.46832
						Chmp4b	1.75782	1.90996
						Sbds	1.75522	1.46023
						Rnaseh2c	1.7549	2.06557
						Rnu12	1.75416	1.43176
						Maf1	1.74001	1.9334
						Trip6	1.7378	1.66594
						Cfhr2	1.73613	2.59425
						Lhpp	1.73405	1.31144
						Tmem219	1.72673	2.03651
						Aldh16a1	1.72568	2.09126
						Gm9924	1.72013	2.60207
						Dleu2	1.71645	1.99737
						Rfc5	1.71627	3.67768
						Bckdha	1.71348	1.58998
						Creb3l3	1.71141	1.32188
						Akr1c14	1.69792	1.42572
						Smc1a	1.69093	1.74016
						Timm17b	1.68685	1.48185
						Gm13049	1.68245	2.62115
						Smpdl3a	1.68043	2.24729
						Ppm1b	1.6789	2.01589
						Slc29a1	1.67777	1.67412
						Cyth2	1.67449	2.45943
						Rab9	1.67323	1.67731
						Rab11a	1.6654	1.34162
						Ahnak2	1.66094	3.49064
						Rassf3	1.65943	1.40408
						Taok3	1.65864	1.4246
						Hist1h2bc	1.65769	1.46935
						Ndufs2	1.65199	2.11869
						Supt6	1.65019	1.77855
						Snrpd1	1.64689	1.85777
						Mrps12	1.64257	1.83542
						Ndufa9	1.6425	1.90267
						Rhbdl2	1.63994	3.69712
						Uchl5	1.63651	1.76183
						Rab14	1.63626	1.74977
						Ppara	1.63304	1.43914
						Tra2b	1.63222	2.36147
						Hacl1	1.62896	1.30112
						Pxdc1	1.62872	1.39212
						Mrpl2	1.62438	2.38546
						Olfr1143	1.62092	3.00106
						Ndfip1	1.62017	1.61428
						Imp3	1.61951	2.17999
						Dap3	1.61904	1.53209
						Raf1	1.61584	1.91962
						Atp5d	1.61435	1.80971
						Acadm	1.61345	1.44955
						Acox1	1.61163	1.46427
						Ndufv1	1.61126	1.92243
						Scamp3	1.61049	1.93652
						Zfpm1	1.61011	1.51444
						Rac1	1.60945	1.41006
						Aldh9a1	1.60822	1.4547
						Aldh7a1	1.60491	1.62402
						Mtx2	1.60447	1.54529
						Smlr1	1.60154	1.63774
						Prkaca	1.60071	1.53908
						Scd1	1.59635	2.44025
						Sod1	1.59631	2.25027
						Hist1h1c	1.59431	1.36942
						Sephs2	1.5941	2.03329
						Diap1	1.5937	1.75782
						Zkscan1	1.58944	1.71331
						Pias2	1.58831	1.69109
						Hprt	1.58584	1.33737
						Fpgs	1.58346	1.30825
						Cmas	1.58242	1.57597
						Elavl1	1.57822	1.45261
						Trub2	1.5777	1.49927
						Gm28876	1.57252	3.23438
						Acy3	1.57141	1.47799
						Crot	1.57038	1.31052
						Mlycd	1.56711	1.49423
						Notch3	1.56641	2.56141
						Sh3bgrl	1.56334	2.05036
						Pdcd6	1.5612	2.20229
						Strn4	1.55558	1.68704
						Ugp2	1.55152	1.79232
						Aldh1a1	1.5439	1.48307
						Rgs2	1.54103	1.50062
						Rsl1d1	1.54049	2.03482
						Atf5	1.53929	1.58058
						Triobp	1.5382	2.43914
						Elovl3	1.53714	2.00549
						Pros1	1.53528	1.51697
						Rtfdc1	1.53386	1.46188
						Clec2d	1.5299	2.06083
						Echdc2	1.52829	1.45905
						Rbks	1.52756	1.48766
						Fbxo9	1.52407	1.80098
						Thrap3	1.52338	1.5787
						Kdm5b	1.51747	1.81513
						Snapin	1.51633	2.16302
						Fam98c	1.50589	1.53497
						Nr2f6	1.49643	1.35506
						Ech1	1.49397	1.41024
						Cdo1	1.49101	1.44398
						Rab43	1.49029	1.43505
						Agxt	1.49013	1.82959
						Fam134c	1.48959	1.61006
						Atp5l	1.48837	2.32126
						Rbbp7	1.48799	1.41686
						Mrpl52	1.48793	2.4175
						Ndufa7	1.48559	2.12952
						Capns1	1.48253	1.40089
						Gps1	1.48156	1.41968
						Hmgb1-rs17	1.47957	1.80336
						Mdh1	1.47893	1.98386
						Gm13202	1.47266	1.9524
						Cbs	1.47137	1.58616
						Ccnd3	1.46935	2.10133
						Palld	1.4673	1.96061
						Prr14	1.46539	2.09512
						Ddx3x	1.46448	1.79959
						Surf4	1.464	1.95786
						Trappc4	1.46364	1.85336
						Sema5a	1.46224	2.62708
						Qdpr	1.45922	2.22276
						S100a1	1.45063	1.69692
						G0s2	1.44656	1.471
						Fam13b	1.44551	1.83028
						LOC102642957	1.44345	1.31316
						Cbx3	1.44313	2.1746
						Stmn1-rs1	1.44298	1.97197
						Sacm1l	1.44112	1.91016
						Irf2bp2	1.43917	1.34372
						Cep57	1.43552	2.0319
						Pcnp	1.43535	1.49492
						Pop5	1.43431	2.35243
						Atxn2	1.43323	1.48863
						Esrra	1.43298	1.43869
						Rad54l2	1.43293	2.92023
						Ets1	1.42784	2.40749
						Hint2	1.42773	2.12499
						Hsd17b4	1.42741	1.32559
						Gtf2b	1.42711	1.67073
						Pes1	1.42367	2.04763
						Uvrag	1.41995	1.67221
						Timm9	1.41583	2.1172
						Actr8	1.41451	1.98916
						Eny2	1.41044	1.57862
						Zfp652	1.4087	1.68362
						Slc25a13	1.40464	1.53401
						Mtss1	1.40454	2.36481
						Tradd	1.40357	1.62216
						Cfdp1	1.40239	1.67074
						Fah	1.40133	1.53553
						Snrpb	1.40029	1.41223
						Commd2	1.39961	1.50783
						Exosc7	1.39666	1.90238
						LOC100048884	1.39355	1.91431
						Iqcf1	1.38689	3.39507
						Eci2	1.38132	1.41338
						Txnip	1.37973	1.50295
						Mat1a	1.37955	1.31704
						Garem	1.37257	1.68504
						BC037032	1.36865	2.47636
						Sept7	1.36704	1.80179
						Zfand6	1.36585	1.39831
						Ak3	1.3651	2.14101
						Wars	1.36117	1.99537
						Map7d1	1.35591	1.71959
						Psma7	1.35455	2.11055
						Psmc1	1.35294	2.13963
						Bcl2a1d	1.35268	1.67448
						Ehd3	1.35094	2.0753
						Klc4	1.34573	1.39011
						Slc1a2	1.34538	2.58147
						Gfm1	1.34513	1.33896
						Vapa	1.34424	1.32369
						LOC105247169	1.34324	1.5051
						Etfa	1.33972	2.13852
						Pmpcb	1.33543	1.97927
						Etfa	1.33233	1.42835
						Os9	1.33046	2.36862
						Adhfe1	1.32897	2.08926
						Atp6v1a	1.32742	1.85663
						Ddx17	1.3204	1.66062
						Gm4737	1.31505	1.65443
						Pctp	1.3126	1.44695
						Clcn4-2	1.31008	1.5418
						Scp2	1.31	1.62338
						Suclg1	1.30701	2.00247
						Rps6kb1	1.30658	2.6515
						Sorbs1	1.30471	2.22436
						Hba-a1	1.29564	1.3433
						Mrpl39	1.29432	1.44109
						Serf2	1.29422	1.99475
						Kng1	1.29205	2.37545
						Dsc3	1.2905	3.06152
						Fam179b	1.2887	1.7615
						Dok3	1.28384	2.83024
						Camk2n1	1.28293	1.90946
						Hook2	1.27993	1.66495
						C1ra	1.27625	2.31852
						Emd	1.27238	2.33557
						Hbb-b2	1.26895	1.43391
						Bphl	1.26875	1.50157
						Hnrnpa2b1	1.26868	1.41872
						Slc25a42	1.2643	1.39427
						Spin1	1.26014	1.45419
						Zfp622	1.257	1.33844
						Ubr5	1.25302	1.46925
						Ppa1	1.25284	1.89331
						Adh1	1.25148	2.50907
						Aco1	1.25043	1.6541
						Zfand5	1.24509	1.49943
						Abcb4	1.24432	1.58814
						Apob	1.24044	1.96528
						Tmem256	1.24009	2.19498
						Irgm2	1.23568	2.12466
						Deb1	1.2352	2.34628
						Ppid	1.22844	1.46303
						Ethe1	1.22657	1.76478
						Gclm	1.22573	1.86414
						COX1	1.22481	1.87012
						Pdzk1	1.22375	2.62604
						Rrp1	1.21736	2.33182
						Acaa1b	1.21211	1.40737
						Tab2	1.21203	1.8618
						Thumpd3	1.21064	1.78631
						Clpp	1.20991	1.82533
						Mrpl27	1.20988	2.42738
						Krcc1	1.2067	2.25054
						Tcf25	1.20233	1.37492
						Klf15	1.20137	1.69083
						Atp6v1e1	1.19382	1.9919
						Arcn1	1.19224	1.62131
						Txnl4b	1.18902	2.11268
						Ugdh	1.17763	1.4844
						Bhmt2	1.1769	1.89226
						Cops5	1.17608	2.19507
						Cat	1.17426	1.56399
						Cebpa	1.17176	1.92695
						Trmt112	1.17037	1.78795
						Cd7	1.16991	2.62111
						Spin1	1.16782	1.42538
						Ece2	1.16754	1.77441
						Atxn10	1.16526	2.12908
						Eva1a	1.16483	1.65942
						Gm9258	1.1645	2.81554
						Lasp1	1.14958	1.6053
						Fam63a	1.14935	1.36016
						Clk2	1.14897	2.42102
						Acad11	1.14837	1.31158
						Uqcrc2	1.14243	1.59258
						Luzp1	1.13768	2.02189
						Cebpg	1.13323	2.16526
						Sdha	1.13269	1.3148
						Kras	1.12986	1.84842
						Sdhaf4	1.12586	1.59897
						Prpsap1	1.12517	1.67373
						Add1	1.12262	1.61199
						Ndufb10	1.11844	2.3735
						Tns1	1.11671	2.45604
						Snap47	1.11435	1.52737
						Pck1	1.11011	1.46499
						Psmd7	1.10735	1.51885
						Dph3	1.10629	1.75333
						Nmt1	1.1002	1.56629
						Ppp3ca	1.1	1.42416
						Eif1ax	1.09729	1.45091
						Gm36556	1.09556	3.18873
						Bzw1	1.08627	1.41009
						Cflar	1.08184	1.32654
						Atp6v1d	1.07846	1.88603
						Psma4	1.07844	1.60863
						Psmc2	1.07329	1.31251
						Hagh	1.06529	1.57242
						Tsnax	1.06162	1.48725
						Sirt7	1.0599	1.65276
						Hdgfrp2	1.0597	1.56332
						Ggnbp2	1.05945	1.50456
						Nit1	1.05859	1.5143
						Csnk2a1	1.05596	1.63137
						Aldh6a1	1.05452	1.50456
						Usp40	1.05317	1.76135
						Nde1	1.04985	1.98077
						Etfdh	1.04936	1.30301
						Shtn1	1.0483	1.47961
						Decr1	1.0451	1.42206
						Tpm3	1.04327	2.40386
						Gsto1	1.03585	1.41222
						Fam210b	1.03342	1.66211
						Xiap	1.03135	1.44762
						Gstk1	1.02904	2.03786
						Nipbl	1.02358	1.58018
						Tsen34	1.0209	1.38708
						ND3	1.00997	2.06156
						Pdzk1	1.00988	1.30851
						Wrnip1	1.00917	1.37693
						Raet1b	1.00814	2.62408
						Tomm22	1.00508	1.75947
						Coasy	1.00253	1.66264
						Hnrnpab	1.00087	2.13234
						Sqrdl	1.00048	1.78035
						Gstz1	-1.0059	1.79443
						Sco2	-1.00896	1.44902
						Psmd2	-1.01258	1.47288
						Pde4dip	-1.02622	1.46954
						Cyp3a25	-1.03435	2.35619
						Rilp	-1.04185	2.43204
						Mcat	-1.04475	1.5574
						Smim12	-1.04804	2.01777
						Maf	-1.0571	1.74083
						D10Jhu81e	-1.06434	1.90759
						Acadl	-1.07887	1.47211
						Brap	-1.08496	2.05296
						Cnbp	-1.08594	2.61544
						Fam195a	-1.08599	1.72054
						Arhgef19	-1.0866	2.76863
						Paqr9	-1.09091	1.751
						Ephx2	-1.12538	1.34527
						Atg13	-1.12636	1.71639
						Prkacb	-1.14076	1.56035
						Ang3	-1.14725	2.96865
						Smim13	-1.14872	1.58268
						Acot8	-1.14927	1.53183
						Mgl2	-1.15027	3.49713
						B830008H07Rik	-1.15276	1.58032
						Cyp3a57	-1.16728	1.87918
						As3mt	-1.17035	1.5779
						Klhdc3	-1.17183	1.68409
						Lypla2	-1.17193	2.00904
						Aagab	-1.17252	1.96307
						Etfb	-1.17596	2.00052
						Pno1	-1.17684	1.71134
						Ufsp2	-1.1811	2.01021
						Gsto1	-1.1871	1.42902
						Ube2e1	-1.18949	1.46185
						Prdx1	-1.19099	1.92009
						Psmd1	-1.19928	1.32677
						Rgs7	-1.20315	3.36953
						Chmp1b	-1.20471	1.8063
						Prps1	-1.20552	1.71498
						Cpt1a	-1.20784	1.38884
						Flii	-1.21702	1.74699
						Dhx16	-1.2244	1.65735
						Elac2	-1.22813	1.96098
						LOC102642673	-1.23148	2.51757
						Gldc	-1.23534	1.45528
						Srp14	-1.24607	1.6622
						Dnaja3	-1.24805	1.34609
						Txnrd2	-1.24833	1.40877
						Cops5	-1.25211	2.16325
						Amacr	-1.25599	1.31305
						Gm4736	-1.25996	3.37857
						Bola1	-1.26139	1.70787
						Serpine2	-1.26213	1.47991
						Hsd17b10	-1.26343	1.56946
						Prpf8	-1.26615	2.13253
						Micu1	-1.26628	1.91557
						Cyp2c69	-1.26706	2.35258
						Prp2	-1.2701	2.97007
						Mocos	-1.27892	1.39493
						Mug2	-1.27923	2.06426
						LOC100862431	-1.27924	2.2906
						Gpcpd1	-1.27998	3.78802
						Otc	-1.28119	1.54227
						Serpinc1	-1.28391	3.76143
						Epb4.1	-1.2887	1.32208
						Ythdf1	-1.28941	1.63428
						Irf9	-1.30221	1.58261
						H2-Ke6	-1.30654	1.88118
						Tpi1	-1.31187	1.543
						Hsp90b1	-1.31826	2.41504
						Nox4	-1.32407	1.9708
						Ptges3	-1.3283	2.18294
						Hist1h3c	-1.32867	3.14206
						Cc2d1b	-1.32945	1.69867
						Pelo	-1.33324	1.50804
						Jtb	-1.3479	1.77484
						Bmp1	-1.35054	3.17564
						Sult1a1	-1.35355	1.95549
						Trim71	-1.35446	3.29527
						Utp11l	-1.35499	2.34493
						Grcc10	-1.35873	1.68462
						Ttc39c	-1.35908	2.655
						E130304I02Rik	-1.36163	3.14625
						Spp2	-1.36308	2.40926
						Usp7	-1.36343	1.52826
						Aldh7a1	-1.36911	2.56694
						Man1a	-1.38105	1.71044
						Ccnf	-1.38243	1.56235
						Nr5a2	-1.38409	1.80798
						Oxnad1	-1.38725	1.75298
						Oser1	-1.39872	1.44736
						Hnrnpu	-1.40435	1.49366
						Twf1	-1.40628	1.51624
						Sphk2	-1.40938	1.62633
						Grsf1	-1.41036	2.00374
						Cpped1	-1.41081	1.92423
						Mrfap1	-1.4174	2.26249
						Pygm	-1.41954	2.60837
						Chtop	-1.42861	1.57039
						Gm5296	-1.42893	2.65657
						Zfr	-1.43098	1.63262
						Mroh1	-1.43656	2.04931
						Snora47	-1.4396	3.46399
						Eed	-1.444	1.45175
						Atp7b	-1.44453	3.87835
						Tspan12	-1.44454	1.79563
						Eif5a	-1.4455	1.88839
						Hist1h2bb	-1.44587	1.45039
						Gar1	-1.448	1.68339
						Gata5	-1.45187	2.41184
						Cdc42ep4	-1.45329	2.0871
						Chchd1	-1.46094	2.30409
						Acaa1a	-1.46283	2.52659
						Ndufb2	-1.47038	2.12153
						Gm5079	-1.47129	2.5895
						AI661453	-1.47237	1.31231
						Ttc7	-1.47487	1.79115
						Sh3pxd2a	-1.47605	1.42533
						Phf1	-1.47687	3.35613
						Bnip2	-1.48709	1.74839
						Sdf2	-1.48801	1.88819
						Tcea3	-1.50846	2.51354
						Vps26a	-1.50915	1.99844
						Ugdh	-1.5161	1.57804
						Chchd10	-1.52115	1.81472
						Fh1	-1.52211	1.71668
						Sra1	-1.52288	1.54364
						Anapc4	-1.52319	2.08892
						Klf3	-1.53787	1.6222
						Mdm2	-1.54852	2.0732
						Acnat2	-1.55451	1.69578
						Herc1	-1.55535	1.51568
						Sart1	-1.55751	2.80275
						Nsmce4a	-1.56267	1.44958
						Ddx54	-1.56402	1.75741
						Gm31134	-1.56774	2.85001
						Pnrc1	-1.57037	1.52399
						Gda	-1.57559	1.52527
						Pcbp1	-1.57662	2.12742
						Akirin2	-1.57739	1.67555
						Mpst	-1.57952	1.93607
						Carhsp1	-1.58295	2.15904
						Pagr1a	-1.5865	1.51519
						Eif5a2	-1.59201	2.62877
						St3gal5	-1.59487	2.07455
						Ocel1	-1.59525	2.77546
						Akr1a1	-1.60244	2.19173
						Srsf3	-1.60509	2.26232
						Ermard	-1.60717	2.57161
						Sgta	-1.61119	1.6326
						Atad3a	-1.61755	2.04452
						Desi1	-1.61925	1.72656
						Rnf185	-1.62349	1.71294
						Gstm1	-1.62404	2.05671
						Hnf1a	-1.62561	1.94082
						Kif21a	-1.6297	1.70989
						Atf5	-1.63083	1.6757
						Copa	-1.64711	1.60891
						Insig2	-1.65092	2.05706
						Tubb2a	-1.65171	1.32522
						Stxbp3-ps	-1.65272	2.59199
						Clic4	-1.65574	1.59672
						AU020094	-1.66324	3.27571
						Eif5	-1.66483	1.56268
						Cox19	-1.67181	1.54734
						Txn1	-1.67578	2.26808
						Atg5	-1.67637	1.69197
						Ap1b1	-1.68235	1.42424
						Acad11	-1.68407	1.48628
						Tmc7	-1.68657	2.70917
						Furin	-1.69003	1.75027
						Lamtor5	-1.69036	2.28089
						Bag6	-1.69114	2.13573
						Ap1g1	-1.6953	3.28311
						Gpatch4	-1.69718	1.53573
						Ropn1l	-1.69758	1.8463
						St3gal1	-1.70329	1.91003
						Bdh1	-1.70462	2.20154
						Uroc1	-1.70992	1.35061
						Aox3	-1.71177	1.48822
						Thop1	-1.71549	2.67068
						Cdk10	-1.71689	1.78448
						Rab29	-1.7178	2.0281
						Ilkap	-1.71939	1.64386
						Dicer1	-1.72188	2.84955
						Swi5	-1.72432	2.24867
						Bbox1	-1.73379	1.70385
						E130102H24Rik	-1.73453	2.48001
						Atp6v1h	-1.73583	1.54961
						Pir	-1.73804	1.59025
						Cpsf7	-1.74225	3.05069
						Arhgap35	-1.75119	1.34196
						Slc10a1	-1.75133	2.33666
						Fam208a	-1.75582	1.59458
						Usp14	-1.75664	2.51602
						Inpp5e	-1.76076	2.48805
						Zranb2	-1.76362	1.96217
						Cisd1	-1.76529	2.36454
						Tmbim6	-1.7661	1.89016
						Emd	-1.76823	2.30524
						Ccdc101	-1.77343	2.15303
						Fdft1	-1.77694	1.7606
						Kpna2	-1.77785	1.75348
						Tymp	-1.77836	1.54667
						Gabarapl1	-1.78365	1.69093
						Cox6c	-1.78781	2.37379
						Arl5a	-1.78853	2.2604
						Eif4ebp2	-1.78989	1.53977
						Psd4	-1.79219	2.6044
						Gm4951	-1.7923	1.73813
						Mrpl14	-1.79477	2.213
						Hmgb3	-1.79481	2.61453
						Ubald2	-1.79731	2.28477
						Gnmt	-1.79756	1.85153
						Pisd-ps3	-1.8021	2.28147
						Gnb2	-1.80264	2.2795
						Aox1	-1.8037	1.53383
						Pepd	-1.80386	1.86767
						Gpi1	-1.80631	2.36388
						Scly	-1.80708	1.40147
						BC006965	-1.80784	3.07083
						Glyat	-1.80842	1.50095
						Pex5	-1.81007	1.61696
						Ubl3	-1.81022	2.12033
						Mup19	-1.81045	1.92671
						Stat3	-1.81228	2.22829
						Sumo3	-1.81234	2.82532
						Ubxn1	-1.81284	1.9937
						Mrps33	-1.81325	2.45584
						Eif3i	-1.81488	2.18274
						Tprgl	-1.81609	2.36804
						Bms1	-1.82055	1.97935
						C3	-1.82544	2.07128
						Asl	-1.82903	1.47236
						Repin1	-1.83137	1.51562
						Psmb6	-1.83321	2.14431
						Dhx30	-1.83376	1.93135
						Higd2a	-1.84169	1.38128
						Fam109b	-1.84334	2.41178
						Psmc3	-1.8438	2.06782
						Cuedc2	-1.84481	1.88372
						Anapc16	-1.84957	1.76684
						Fgf1	-1.851	1.70884
						Clec4f	-1.85216	2.21882
						Oat	-1.85418	1.32077
						Rn4.5s	-1.85667	2.33778
						Acat1	-1.85768	1.42039
						Uqcrc1	-1.85994	2.0038
						Ccdc172	-1.85998	2.68248
						Gabra2	-1.86446	2.74231
						Zbtb8os	-1.86564	1.72737
						Nfib	-1.86676	2.1255
						Nucks1	-1.86771	1.94571
						Rnf14	-1.86874	1.72939
						Echdc3	-1.86958	2.14154
						Zfp26	-1.87093	2.03479
						Akr1b8	-1.87162	1.73757
						Lamp2	-1.87387	2.00185
						Dcxr	-1.87535	1.52325
						Chp1	-1.87645	1.72322
						Ptov1	-1.87776	1.80684
						Coa3	-1.87907	2.33781
						Pex6	-1.8824	2.83411
						Grcc10	-1.88422	2.22961
						Arhgef10l	-1.88775	1.83157
						Lrrc47	-1.88776	1.76062
						Cracr2b	-1.89296	2.85643
						Nrsn2	-1.89343	3.68884
						Eif1	-1.89459	2.34772
						Gm5106	-1.89757	2.92651
						Slc27a5	-1.89811	2.2751
						Ddx6	-1.89839	2.84524
						Mfsd2b	-1.89868	2.3668
						Akr7a5	-1.90013	1.62554
						Cisd3	-1.90315	1.84437
						Fus	-1.90418	1.5933
						Ncoa4	-1.90582	1.54208
						Imp3	-1.90672	1.5931
						Egfl7	-1.9125	1.84625
						Mrps16	-1.91287	2.37908
						D19Bwg1357e	-1.91321	2.16278
						Capsl	-1.91843	1.68827
						Akr1c13	-1.91854	2.10885
						Cpeb4	-1.91867	2.33957
						Hmg20b	-1.91934	1.96091
						Mzt2	-1.9205	1.64524
						LOC105244220	-1.92382	2.43157
						Apon	-1.92486	1.44334
						Fmo5	-1.92538	2.12293
						Eif2b2	-1.92565	1.49127
						Ulk3	-1.92648	2.76114
						Clpx	-1.92763	1.33977
						Ifi27	-1.93371	2.25917
						Gabarapl1	-1.9359	1.70635
						Arhgap1	-1.93673	2.85143
						Lpgat1	-1.93922	1.55267
						Evl	-1.93964	2.03939
						Tbck	-1.94414	1.85912
						Idh3b	-1.94451	2.14785
						Mmp28	-1.94495	2.48613
						Khsrp	-1.94696	2.57878
						AA414992	-1.94773	1.41261
						Acaa2	-1.95185	1.86128
						Pef1	-1.95282	1.88069
						Atp6v0b	-1.95915	3.30089
						H2-Q7	-1.96083	2.48683
						Lrrc2	-1.96239	3.27078
						Ftsj1	-1.96392	1.8488
						Sult1d1	-1.9682	1.84926
						Alas1	-1.96917	2.04786
						Tmbim4	-1.97247	2.48365
						Snrpb2	-1.97621	1.61384
						ND1	-1.97928	2.02162
						Pecr	-1.98156	1.74395
						Cct5	-1.98198	2.2997
						Mrpl20	-1.98324	2.15909
						Ndufv1	-1.98496	1.74121
						Eif1	-1.98572	2.41905
						Mark3	-1.98698	2.28814
						Fahd1	-1.9874	1.65951
						Pygo2	-1.99058	1.91781
						Nanos3	-1.99704	2.42971
						Hdac1	-1.99753	1.4891
						Lonrf1	-2.00133	2.84679
						Ldha	-2.00417	1.58203
						Utp3	-2.00485	1.3935
						C330007P06Rik	-2.00568	3.00879
						Mog	-2.00746	2.8897
						Cd81	-2.00862	2.42967
						Clec4g	-2.00888	1.34266
						Pstpip2	-2.01116	2.94119
						Rell1	-2.01174	3.09994
						Uap1	-2.01237	1.89589
						Adssl1	-2.01354	2.15942
						Snrpd2	-2.02227	2.09555
						Ythdf3	-2.023	1.87689
						Creg1	-2.02689	2.36368
						Dbi	-2.02873	2.38149
						Nudt7	-2.02924	2.74737
						Dctpp1	-2.02961	2.11025
						Sun2	-2.03255	1.97394
						Ccser2	-2.0337	2.11891
						Morf4l1	-2.03739	2.3066
						Eif5a	-2.0392	2.35908
						Pttg1	-2.04186	1.92514
						Cfl2	-2.045	1.88901
						Zdhhc18	-2.04809	1.84758
						Ankrd17	-2.04877	2.56523
						Rnf187	-2.04906	2.00713
						Dpp7	-2.05303	1.80557
						Tex35	-2.06468	3.06212
						Slc25a5	-2.06678	1.57209
						Ap3s1	-2.06923	1.79158
						Ermap	-2.07141	3.11978
						Dnajb2	-2.07328	2.05056
						Cox16	-2.08025	2.14649
						Gltscr2	-2.08207	2.31909
						Ciz1	-2.08251	1.99235
						Plcb1	-2.08272	2.72309
						Csn3	-2.08498	3.02444
						ND2	-2.08837	1.96698
						Tst	-2.09201	1.73307
						Gm14288	-2.09388	1.75069
						Tuba3b	-2.09504	2.66351
						Gapdh	-2.09559	2.36994
						Fdx1l	-2.09607	2.44158
						Ngrn	-2.10245	1.64944
						Rbbp4	-2.10378	1.76852
						Gm1070	-2.10413	3.44419
						Hsdl2	-2.10446	1.33208
						Map4	-2.1092	1.85117
						Gstm1	-2.11465	2.13114
						Arhgdib	-2.11575	2.61494
						Sri	-2.11631	2.06124
						Bckdhb	-2.11743	2.13239
						Uqcrfs1	-2.1175	2.11169
						Tbkbp1	-2.1184	2.37588
						Zfp579	-2.11858	2.43101
						Bcar1	-2.1189	3.30288
						Glul	-2.11939	2.00544
						Upb1	-2.12396	1.93622
						Adck5	-2.12509	1.64523
						Dnajb6	-2.12575	2.61306
						Itpr2	-2.12641	2.97792
						Ctsz	-2.12816	1.83972
						Gm6981	-2.12857	2.33564
						Id3	-2.13065	2.65989
						Slc28a1	-2.13193	2.78884
						Nadk	-2.13213	2.26708
						Nfyc	-2.13346	2.03484
						Myo1c	-2.13452	2.01044
						Mtif2	-2.13635	1.73852
						Ubb	-2.13875	2.12453
						Ywhaz	-2.1422	2.41884
						Rpa1	-2.14324	1.81157
						Insig2	-2.14582	1.34444
						Ctnnal1	-2.14626	1.73841
						Nat9	-2.14989	2.53337
						Slc25a3	-2.15122	2.2999
						Gm35358	-2.15142	2.83941
						Sptbn4	-2.15691	3.14215
						Slc22a28	-2.15903	2.96477
						Gtpbp6	-2.16598	2.84409
						Myd88	-2.16658	1.80027
						P2rx2	-2.16662	2.49348
						Ppara	-2.16663	2.00463
						Ndufb8	-2.16977	2.39333
						Ncoa6	-2.1742	1.70397
						Mif4gd	-2.17943	1.47493
						Prdx6	-2.18138	2.1158
						Necap2	-2.18356	1.67173
						Actg1	-2.18487	2.71826
						Cmbl	-2.18827	2.05572
						Cyp7b1	-2.1895	1.75211
						Ccdc23	-2.19564	1.94152
						Ndrg1	-2.19667	1.41701
						Slc25a1	-2.20074	2.50747
						Gm34589	-2.20147	1.83754
						Igfbp7	-2.2015	2.30556
						Cstb	-2.20194	2.66593
						Mrpl34	-2.20481	2.00122
						Tfr2	-2.21312	2.18707
						Egln1	-2.21479	1.80881
						Aars	-2.21862	1.4227
						Ctnna2	-2.22263	2.98336
						Rnf149	-2.22651	2.06711
						Rnf11	-2.22784	1.71356
						Errfi1	-2.2317	2.12904
						Pja1	-2.23305	1.46053
						Hoga1	-2.23339	1.62282
						BC029722	-2.24067	1.51827
						Rdh12	-2.24407	2.6568
						Lelp1	-2.24487	2.87191
						Cltc	-2.24562	1.84184
						Ndufs6	-2.2459	2.35154
						Hnf4a	-2.24594	1.91558
						Actg1	-2.24598	2.4128
						LOC105242800	-2.24772	3.31401
						Nhp2	-2.25512	1.98518
						Aldh1l1	-2.26503	2.21408
						Dennd5b	-2.26616	2.12274
						Prdx5	-2.26966	2.13938
						Hrsp12	-2.27092	1.81075
						Palm	-2.2713	2.63616
						Numbl	-2.27145	2.94861
						Mpc1	-2.27277	2.14393
						Vdac2	-2.27681	2.24574
						Mid1	-2.28177	2.67106
						Fbxo7	-2.28189	1.55846
						Snx11	-2.28345	2.82261
						Tbata	-2.28683	2.63809
						Cacybp	-2.28694	1.89856
						Itpa	-2.28946	1.46115
						Cdk9	-2.29036	1.47696
						Epc2	-2.29316	2.47619
						Ptch2	-2.29365	2.86105
						Pde8b	-2.29571	3.37506
						Zfp771	-2.3013	1.67839
						Ndrg2	-2.30319	2.09412
						Mrps17	-2.30485	1.34279
						Pbrm1	-2.30944	2.24164
						Trappc1	-2.31072	1.54037
						Rdx	-2.31271	1.61656
						Cyc1	-2.31487	2.3683
						Rdh7	-2.31798	2.36328
						Wbp1	-2.32002	2.77516
						Psma3	-2.32075	2.19091
						Gm31980	-2.32352	3.33334
						Agap3	-2.32424	1.87416
						Foxq1	-2.33323	2.78626
						Prh1	-2.33397	2.43032
						Gm36117	-2.33492	2.60096
						Olfr123	-2.33941	2.58539
						Dbi	-2.33988	2.49995
						Tjp3	-2.34264	1.67763
						Ptms	-2.3449	2.41049
						Cyp2c29	-2.34567	2.61908
						Lrrc17	-2.34774	2.54036
						Gstp2	-2.35024	1.67434
						Mcl1	-2.35114	2.38274
						Sec24c	-2.35123	1.79256
						Tle2	-2.35214	3.00258
						Acsm5	-2.35219	1.83872
						Pygl	-2.35509	2.38679
						Pop5	-2.35733	1.45866
						Tmem240	-2.36259	2.55946
						Cblb	-2.36541	2.58681
						Klhdc10	-2.36594	1.66925
						Sptlc3	-2.36753	2.47787
						Cops8	-2.36884	3.11533
						Etfa	-2.37817	1.98013
						Swi5	-2.37895	2.05871
						Pitpnm2os1	-2.37996	2.52177
						Rab7	-2.38217	1.78004
						Cyp2r1	-2.39126	2.46841
						Snora73a	-2.39167	2.46779
						Pkd1l2	-2.39382	2.54091
						AI790442	-2.39401	2.59858
						Eif4b	-2.39453	1.537
						Hpd	-2.39535	2.06515
						Treml2	-2.3998	2.66128
						M6pr	-2.40543	2.05272
						Spsb2	-2.41471	1.69425
						BC049265	-2.42068	2.64059
						Caprin1	-2.42214	1.66505
						Xpa	-2.4309	2.38986
						Bub3	-2.43555	2.40535
						Slc40a1	-2.43585	2.37588
						Pttg1ip	-2.44297	1.50696
						Lrrc27	-2.45317	2.75174
						Scrn2	-2.45342	1.49978
						Gm24463	-2.4595	2.55379
						Ift27	-2.47173	3.40373
						Mknk1	-2.47186	2.70391
						Ltc4s	-2.47765	2.8029
						Lhx8	-2.4778	2.75628
						Fech	-2.48046	1.84351
						Evi5	-2.48116	2.15871
						Cdk4	-2.4876	2.56124
[truncated: 161 more rows]

## Sheet: 4b
						AAV-GP73 vs AAV-V		P value ( -log10)
						Oxidation-reduction process		48.8861
						Fatty acid metabolic process		19.8861
						Fatty acid oxidation		18.4437
						Lipid modification		12.4559
						Cellular respiration		12.0132
						Intracellular transport		9.33724
						Acyl-CoA metabolic process		8.79588
						Tricarboxylic acid cycle		7.22915
						Protein metabolic process		6.61979
						Lipid biosynthetic process		5.95861
						Triglyceride metabolic process		5.4437
						Fatty acid biosynthetic process		4.13077

## Sheet: 4c
						AAV-V-1	AAV-V-2	AAV-V-3	AAV-GP73-1	AAV-GP73-2	AAV-GP73-3
					Hmgcs2	-3.88053	-3.91035	-2.52093	2.68136	3.85569	3.77475
					Fabp2	-3.14728	-0.9566	-2.96634	1.43189	2.84515	2.79318
					Cpt1a	-1.7925	-1.81477	-1.78607	1.43057	1.88095	2.08182
					Acat1	-0.40352	-2.69935	-2.63389	1.39504	2.09725	2.24448
					Acox1	-1.55288	-2.2084	-1.23249	1.35924	1.64764	1.98688
					Fabp1	-0.73464	-1.18288	-1.04037	0.366281	1.15107	1.44053
					Fasn	2.42228	2.17062	2.48634	-2.09351	-2.1257	-2.86004
					Acly	3.2073	2.80165	3.67542	-3.01303	-3.33476	-3.33657

## Sheet: 4e
				AAV-V-1	AAV-V-2	AAV-V-3	AAV-GP73-1	AAV-GP73-2	AAV-GP73-3	AAV-V HFD-1	AAV-V HFD-2	AAV-V HFD-3
			Hacl1	-3.94077	-4.06675	-3.803	2.98581	3.48747	3.6269	-0.37969	0	1.05471
			Hmgcs2	-6.20802	-6.23784	-4.84842	0.353868	1.5282	1.44726	0	0.279357	-1.26164
			Etfdh	-4.6069	-5.31293	-5.44087	0.389327	1.27802	1.31779	-0.462	0	0.108041
			Gm4952	-3.98393	-3.93654	-3.98856	1.91335	2.14639	2.20117	0.101629	0	-0.47511
			Acot1	-2.73942	-2.72487	-2.72943	1.7939	3.3196	3.78393	0	1.42376	-2.31696
			Ehhadh	-2.6569	-2.62894	-2.28871	3.15737	3.15657	3.59144	-0.40094	0.110988	0
			Plin5	-3.03269	-3.05664	-2.99404	2.32492	2.12902	3.33942	-0.63424	0	0.591464
			Hadhb	-3.94223	-4.90056	-4.8792	0.249076	1.3832	1.44061	-0.1754	0.326237	0
			Plin2	-1.83339	-4.28319	-3.71927	2.64711	2.0892	2.98686	0	1.16816	-1.00779
			Fpgs	-4.06412	-4.02004	-4.03026	0.936278	1.75885	1.54395	0	0.58851	-0.44495
			Rnf125	-2.79288	-2.78743	-2.74804	2.62946	2.77361	2.4234	0.586462	0	-0.90882
			Pdzk1	-5.27347	-5.2635	-5.33436	-1.00827	0.492023	0.376032	0.010892	0.259917	0
			Crot	-2.66566	-4.50002	-3.76647	1.95213	1.58863	1.74069	0	-0.34817	0.073599
			Lhpp	-2.76114	-4.15985	-4.1251	0.565619	1.88472	2.16248	0	0.476766	-1.14082
			Acad11	-3.61416	-3.55853	-4.81904	0.424542	1.31628	1.59261	-0.23751	0.360251	0
			AI661453	-3.26545	-3.30314	-3.25525	2.01742	1.85171	1.14972	-0.26091	0	1.25961
			Psmc2	-4.63369	-4.24556	-4.62445	0.114356	0.368571	0.82871	0	0.103104	-0.16618
			Amacr	-4.89312	-3.7016	-3.95563	0.40387	0.996834	0.874357	-0.27036	0.168441	0
			LOC102642957	-2.30629	-3.58934	-3.57993	1.90766	1.71994	1.91498	-0.32845	0	0.814492
			Aldh3a2	-3.52175	-3.58291	-3.43694	0	1.24605	1.89357	0.770998	1.76122	-2.04085

## Sheet: 4f
						AAV-GP73-1	AAV-GP73-2	AAV-GP73-3	HFD-1	HFD-2	HFD-3
				Metabolism	Hacl1	0.965547	1.46721	1.60664	-2.39995	-2.02026	-0.96555	Fatty acid
					Cyp4a14	1.2414	1.77323	1.97339	-1.26019	-1.25749	-1.2414
					Thrsp	-1.70493	-2.44553	-2.13588	2.80594	1.70493	1.70493
					Plin5	0.964683	0.768777	1.97917	-1.99448	-1.36024	-0.76878
					Cyp4a10	0.833099	1.36191	2.42295	-1.235	-1.13192	-0.8331
					Ehhadh	1.52359	1.52279	1.95766	-2.03472	-1.52279	-1.63378
					Fabp1	1.01843	0.460516	1.35818	-1.62868	-0.46052	-2.63648
					Tm7sf2	1.13637	0.81212	1.27913	-0.81212	-1.68971	-2.03949	cholesterol
					Insig2	0.633664	0.485884	0.644527	-2.01165	-0.48588	-1.76357
					Mdh1b	-0.34097	-1.17399	-1.09272	0.436057	0.340974	1.70224	carbohydrate
					Hk1	-0.26695	-1.02956	-1.05824	0.266949	0.765861	1.05639
					Upp2	-1.803	-0.87785	-0.73989	1.11037	0.73989	2.75755	Amino acid
					Csad	0.750583	1.35498	2.10413	-1.34589	-0.75058	-1.57926
					Lpin2	0.897702	1.06013	1.43861	-0.8977	-1.88323	-2.19027	Glycerolipid
					Irs2	1.52522	0.638648	1.21101	-0.63865	-1.86235	-1.81845	AMPK signaling
					Srebf1	-1.62583	-1.53024	-1.22294	1.60007	1.22294	1.23199
					Nfil3	1.34443	1.42253	1.8279	-1.60879	-1.34443	-1.66175	Immune response
					Rnf125	1.30611	1.3613	1.04781	-1.08264	-1.04781	-2.46318
				Cell fate	Pstpip2	-0.14371	-1.07501	-0.58708	1.06693	0.143709	1.2619	Cell migration
					Fat2	-0.49175	-1.65515	-1.2266	0.874008	0.491748	1.62779
					Lrch1	-0.20102	-1.04969	-0.98872	0.901936	0.201022	1.0863
					Lrfn3	1.09395	1.24312	1.0891	-1.0891	-2.00972	-1.19849	Cell adhension
					Gadd45g	2.00886	0.106193	1.11613	-2.00454	-2.29742	-0.10619	Growth and Cpoptosis
					Xdh	-0.22721	-0.64678	-0.76734	1.45166	0.227211	0.812401
					Ppm1k	1.15248	3.03394	1.15445	-1.15504	-1.1541	-1.15248	Survival and development
					Hes6	-2.21741	-0.7038	-0.664	1.30565	0.663997	0.779293
					Dbp	-2.75558	-2.57139	-2.17587	3.02531	2.73899	2.17587
					Hist1h1t	-0.59616	-2.23616	-1.1873	0.596155	0.717306	1.21172	Others
					Spag17os	-0.24632	-1.06217	-1.08498	0.457508	0.246319	1.42986
					Hba-a1	2.82885	0.808765	1.7875	-1.94513	-1.42367	-0.80876
					Hba-a2	2.78723	0.834455	1.74777	-1.91321	-1.39116	-0.83445
					Slc47a2	-0.70273	-1.82069	-1.82576	1.07778	0.702732	2.27973
					Clpx	1.15188	1.0937	1.51638	-1.0937	-1.80554	-2.4632
					Arhgap28	-0.60808	-0.90932	-0.61918	0.814853	0.608081	0.788695
					Ggps1	-0.8039	-0.60702	-1.1205	0.67722	0.916637	0.607022
					Adck5	0.529395	2.45257	0.777438	-1.16986	-0.52939	-1.79351	Unknown function
					Fam47e	-1.56583	-0.60596	-1.47606	0.997304	0.605963	1.00212
					Gm10389	-0.36706	-1.39248	-1.83444	0.367059	0.954442	1.05353
					Gm32880	-0.3834	-0.96411	-0.59487	0.917141	0.383395	1.19226
					LOC382202	-0.93288	-1.04751	-0.61457	1.06156	0.614567	1.03077
