# Supplementary material for: GP73 is a TBC-domain Rab GTPase-activating protein contributing to the pathogenesis of non-alcoholic fatty liver disease without obesity
Source: Nat Commun. 2021 Dec 1;12:7004. doi: 10.1038/s41467-021-27309-1 (PMC8636488; doi:10.1038/s41467-021-27309-1)
Supplement: Supplementary file 4 — Source Data. [file 41467_2021_27309_MOESM4_ESM.zip › Source Data/Source Data - Fig. 5.xlsx]

## Sheet: 5a
								Reg	HFD
						Body weight (g)		AAV-V	AAV-V	AAV-GP73
							1	30.18	36.48	45.3
							2	33.82	37.19	60.6
							3	29.37	46.93	50.63
							4	29.15	53.69	62.11
							5	32.45	50.68	57.44
							6	30.95	36.25	56.17
						Biological replicates		A	B	C
								B vs C one-way ANOVA and Bonferroni's post hoc analysis, P=0.0167

## Sheet: 5c
								Reg	HFD
						Liver/body weight ratio (%)		AAV-V	AAV-V	AAV-GP73
							1	3.37972	5.00453	4.8496
							2	3.19927	3.34682	6.28906
							3	2.99626	4.73045	4.365
							4	3.67067	4.44571	4.79794
							5	3.52941	4.55801	5.83217
							6	3.13409	3.95517	7.53071
						Biological replicates		A	B	C
						B vs C one-way ANOVA and Bonferroni's post hoc analysis, P=0.0407

## Sheet: 5e
								Reg	HFD
						Hepatic TG (μg/mg tissue)		AAV-V	AAV-V	AAV-GP73
							1	5.36692	13.7932	17.0619
							2	8.30111	10.7397	19.831
							3	6.26357	15.7219	23.6134
							4	8.35346	13.4331	18.1024
							5	8.67742	15.9285	15.9067
							6	7.08845	18.2167	19.1387
						Biological replicates		A	B	C
						B vs C one-way ANOVA and Bonferroni's post hoc analysis, P=0.0177

## Sheet: 5f
									Reg	HFD
							Hepatic CHO (μg/mg tissue)		AAV-V	AAV-V	AAV-GP73
								1	3.51855	7.21832	12.517
								2	3.59251	6.33609	9.47458
								3	4.21689	9.83486	8.94932
								4	4.21179	8.39565	10.398
								5	5.32413	7.38826	8.79027
								6	3.556	8.26165	11.7854
							Biological replicates		A	B	C
							B vs C one-way ANOVA and Bonferroni's post hoc analysis, P=0.0130

## Sheet: 5g
									Reg	HFD
							Plasma ALT (U/L)		AAV-V	AAV-V	AAV-GP73
								1	22.98	72.12	149.97
								2	32.44	92.75	126.47
								3	38.97	55.03	161.51
								4	30.83	75.88	99.28
								5	26.04	79.44	127.02
								6	45.13	110.7	163.57
							Biological replicates		A	B	C
							B vs C one-way ANOVA and Bonferroni's post hoc analysis, P=0.0012

## Sheet: 5h
									Reg	HFD
							Plasma AST (U/L)		AAV-V	AAV-V	AAV-GP73
								1	95	127	187
								2	81	122	208
								3	109	99	137
								4	114	139	150
								5	116	136	139
								6	68	129	147
							Biological replicates		A	B	C
							B vs C one-way ANOVA and Bonferroni's post hoc analysis, P=0.0218
