# Supplementary material for: GP73 is a TBC-domain Rab GTPase-activating protein contributing to the pathogenesis of non-alcoholic fatty liver disease without obesity
Source: Nat Commun. 2021 Dec 1;12:7004. doi: 10.1038/s41467-021-27309-1 (PMC8636488; doi:10.1038/s41467-021-27309-1)
Supplement: Supplementary file 4 — Source Data. [file 41467_2021_27309_MOESM4_ESM.zip › Source Data/Source Data - Fig. 6.xlsx]

## Sheet: 6a
				Compound，μM	Metformin
				1250	100	85.9813	98.7116
				625	97.6923	89.7984	93.9841
				312.5	85.3846	91.9846	86.4557
				156.25	81.5385	89.4981	86.5165
				78.125	70.7692	68.4651	80.4462
				39.0625	60.7692	59.9846	61.0245
				19.5312	49.2308	45.4117	40.9845
				9.76562	36.9231	38.9162	25.7456
				4.88281	30.7692	29.9847	22.4916
				2.44141	23.0769	21.9847	18.4985
				1.2207	15.3846	17.4984	14.4611
				0.610352	10.7692	9.79416	19.4662
				0.305176	15.3846	13.6162	16.8116
				0.152588	10.4657	9.98465	16.9842
					%△Fluorescence

## Sheet: 6d
						A360	Buffer	GP73	GP73+5 μM Met	GP73+15 μM Met	GP73+45 μM Met
						0	0	0	0	0	0
						3	0.0006	0.0198	0.00784	0.00864	0.00234
						6	0.0016	0.0216	0.01792	0.01512	0.0078
						9	0.0024	0.0342	0.02576	0.02376	0.01404
						12	0.0038	0.045	0.03472	0.04104	0.01872
						15	0.005	0.0756	0.0392	0.03564	0.0195
						18	0.0058	0.0864	0.04704	0.04104	0.02418
						21	0.0064	0.0954	0.05152	0.0486	0.02808
						24	0.0076	0.117	0.05712	0.06048	0.02886
						27	0.0086	0.1134	0.06272	0.0594	0.03198
						30	0.0092	0.1206	0.0672	0.0648	0.0351
						33	0.0098	0.1296	0.07168	0.0648	0.03666
						36	0.0106	0.1314	0.0784	0.07344	0.03978
						39	0.011	0.135	0.0784	0.06696	0.0429
						42	0.0118	0.1386	0.08176	0.07452	0.04446
						45	0.0124	0.144	0.08624	0.08532	0.04758
						48	0.0128	0.153	0.09184	0.07776	0.04836
						51	0.0106	0.1314	0.07952	0.0648	0.03822
						54	0.011	0.144	0.08064	0.0756	0.03978
						57	0.0116	0.135	0.08848	0.07884	0.0429
						60	0.012	0.1404	0.0896	0.06912	0.0429
						63	0.0124	0.1566	0.09072	0.07236	0.04446
						66	0.013	0.1458	0.09408	0.08208	0.04524
						69	0.0134	0.153	0.09744	0.0864	0.0468
						72	0.014	0.1602	0.09968	0.07992	0.04836
						75	0.0146	0.1674	0.10304	0.081	0.04836
						78	0.0148	0.171	0.10752	0.081	0.04758
						81	0.0154	0.1692	0.10864	0.0918	0.04992
						84	0.016	0.1746	0.112	0.09612	0.05148
						87	0.0164	0.1764	0.11312	0.0918	0.05148
						90	0.0168	0.1818	0.12096	0.09288	0.0546
						93	0.0174	0.1908	0.12544	0.09396	0.0546
						96	0.0178	0.198	0.12208	0.0972	0.05538
						99	0.018	0.1998	0.12432	0.108	0.05694
						102	0.0186	0.1998	0.12432	0.10692	0.05694
						105	0.0188	0.2088	0.1288	0.10044	0.05928
						108	0.0194	0.2124	0.12992	0.09936	0.05928
						111	0.0196	0.2178	0.13216	0.10044	0.06084
						114	0.02	0.2052	0.1344	0.1026	0.06318
						117	0.0204	0.2142	0.13664	0.11448	0.06162
						120	0.0206	0.2178	0.14112	0.11556	0.0624
						123	0.0208	0.225	0.14112	0.1134	0.06318
						126	0.0212	0.2304	0.14336	0.11016	0.06396
						129	0.0216	0.2268	0.1456	0.11124	0.06474
						132	0.0222	0.2304	0.14896	0.11232	0.06552
						135	0.0224	0.2358	0.15232	0.11664	0.0663
						138	0.0226	0.2394	0.1568	0.1242	0.06864
						141	0.0228	0.2394	0.15456	0.12204	0.06552
						144	0.0232	0.243	0.1568	0.11988	0.0702
						147	0.0234	0.2394	0.1568	0.11664	0.0702
						150	0.0238	0.2484	0.16352	0.12096	0.0702
						153	0.024	0.2502	0.16016	0.12096	0.07098
						156	0.0242	0.252	0.16128	0.12312	0.06942
						159	0.0248	0.2538	0.16464	0.13176	0.07098
						162	0.0248	0.2556	0.16688	0.13284	0.07254
						165	0.0254	0.2574	0.16912	0.13284	0.07176
						168	0.0252	0.2592	0.17024	0.12744	0.0741
						171	0.0256	0.2628	0.1736	0.12744	0.07488
						174	0.026	0.261	0.1736	0.12852	0.07644
						177	0.0262	0.2646	0.1736	0.1296	0.07644
						180	0.0264	0.2646	0.17472	0.13176	0.07488
						183	0.0264	0.2664	0.17808	0.14256	0.07722
						186	0.0268	0.2664	0.18032	0.1404	0.07644
						189	0.027	0.2664	0.18368	0.13932	0.07878
						192	0.0272	0.2736	0.18368	0.13392	0.078
						195	0.0276	0.2754	0.18592	0.13284	0.07878
						198	0.0276	0.2772	0.18368	0.13176	0.078
						201	0.0278	0.2826	0.18704	0.135	0.07878
						204	0.028	0.2808	0.18592	0.13716	0.07878
						207	0.0284	0.2808	0.18928	0.14364	0.07956
						210	0.0286	0.2826	0.19152	0.14796	0.08034
						213	0.0288	0.2844	0.19152	0.14904	0.08034
						216	0.0292	0.288	0.1904	0.1458	0.07722
						219	0.029	0.2898	0.19488	0.14796	0.0819
						222	0.0292	0.2898	0.19488	0.14148	0.08034
						225	0.0294	0.2898	0.19936	0.14148	0.0819
						228	0.0298	0.2916	0.19712	0.14256	0.0819
						231	0.03	0.2934	0.20272	0.14472	0.0819
						234	0.03	0.2952	0.20272	0.14796	0.0819
						237	0.0302	0.2988	0.20496	0.15444	0.08502
						240	0.0304	0.297	0.20608	0.15552	0.08268
						243	0.0304	0.3006	0.21056	0.15552	0.0819
						246	0.0306	0.3024	0.21056	0.15336	0.08502
						249	0.0308	0.3024	0.21392	0.15228	0.08424
						252	0.0312	0.306	0.21392	0.15012	0.08502
						255	0.0312	0.3042	0.21504	0.14796	0.08502
						258	0.031	0.3096	0.21616	0.15228	0.08502
						261	0.0312	0.3078	0.21392	0.1512	0.08346
						264	0.0314	0.306	0.21056	0.15444	0.08658
						267	0.0314	0.3078	0.2128	0.15876	0.08814
						270	0.0312	0.3042	0.20832	0.15984	0.08658
						273	0.032	0.3096	0.21392	0.16524	0.08892
						276	0.0322	0.3114	0.21504	0.162	0.08814
						279	0.0322	0.3132	0.21728	0.162	0.08814
						282	0.0322	0.3132	0.21728	0.15876	0.08736
						285	0.0324	0.315	0.21616	0.1566	0.08892
						288	0.0326	0.315	0.2184	0.1566	0.09048
						291	0.0326	0.315	0.2184	0.1566	0.09048
						294	0.0328	0.3186	0.22064	0.15876	0.09048
						297	0.033	0.324	0.22064	0.1566	0.09126
						300	0.0334	0.324	0.22512	0.16092	0.09204
						303	0.0332	0.3222	0.22736	0.16632	0.09048
						306	0.0336	0.3186	0.22736	0.1674	0.09126
						309	0.0336	0.3096	0.22848	0.16632	0.09048
						312	0.0338	0.3204	0.23072	0.16848	0.0936
						315	0.0336	0.3222	0.23184	0.16632	0.0936
						318	0.0334	0.3258	0.22736	0.15984	0.0897
						321	0.034	0.3276	0.23072	0.15876	0.09126
						324	0.034	0.3312	0.23296	0.15984	0.09282
						327	0.0342	0.3276	0.23184	0.15768	0.09048
						330	0.0344	0.3222	0.23296	0.16092	0.09126
						333	0.0342	0.3276	0.23184	0.162	0.09126
						336	0.0346	0.333	0.2296	0.16416	0.09048
						339	0.0348	0.333	0.22736	0.1674	0.0897
						342	0.0348	0.3348	0.2296	0.17172	0.09048
						345	0.0348	0.3294	0.23184	0.17172	0.09438
						348	0.0348	0.3348	0.23184	0.17064	0.09126
						351	0.035	0.333	0.23184	0.16956	0.0936
						354	0.035	0.3312	0.23408	0.16956	0.09204
						357	0.0352	0.333	0.23408	0.1674	0.09204
						360	0.0352	0.333	0.23408	0.16416	0.09438
						363	0.0354	0.333	0.23296	0.16416	0.09516
						366	0.0354	0.3312	0.23408	0.16416	0.09282
						369	0.0356	0.3348	0.2352	0.16524	0.0936
						372	0.0358	0.3366	0.23632	0.16632	0.0936
						375	0.036	0.3294	0.23632	0.1674	0.09438
						378	0.036	0.3366	0.23856	0.17064	0.0936
						381	0.0358	0.3366	0.2408	0.17388	0.09282
						384	0.036	0.333	0.24192	0.17388	0.09594
						387	0.036	0.3366	0.24416	0.17172	0.09282
						390	0.0362	0.3402	0.24528	0.1728	0.09594
						393	0.0362	0.3402	0.2464	0.17172	0.09438
						396	0.0364	0.3384	0.24864	0.1728	0.09048
						399	0.0366	0.342	0.24752	0.16848	0.09204
						402	0.0364	0.3402	0.24976	0.1674	0.09126
						405	0.0366	0.3366	0.24752	0.16848	0.0936
						408	0.0366	0.342	0.24752	0.16848	0.09516
						411	0.0366	0.3438	0.2464	0.16632	0.09438
						414	0.0368	0.3456	0.24976	0.17064	0.0936
						417	0.0368	0.3474	0.24864	0.17064	0.09594
						420	0.0368	0.3474	0.24976	0.17172	0.09438
						423	0.037	0.3438	0.24864	0.17388	0.09438
						426	0.0362	0.3438	0.24304	0.17388	0.09048
						429	0.037	0.3456	0.24304	0.1798	0.09204
						432	0.037	0.342	0.24416	0.17712	0.0936
						435	0.0368	0.3456	0.24416	0.17712	0.09282
						438	0.037	0.3456	0.2464	0.17604	0.09438
						441	0.037	0.3492	0.24416	0.17496	0.09204
						444	0.037	0.3474	0.24528	0.1728	0.09282
						447	0.037	0.3456	0.24416	0.16956	0.09282
						450	0.0372	0.3492	0.2464	0.17172	0.09282
						453	0.0372	0.3474	0.24752	0.17172	0.09438
						456	0.0376	0.3456	0.2464	0.17172	0.09204
						459	0.0374	0.3456	0.24752	0.1728	0.09204
						462	0.0374	0.342	0.24752	0.1728	0.0936
						465	0.0374	0.3474	0.2464	0.17496	0.0975
						468	0.0376	0.3456	0.24752	0.17496	0.09438
						471	0.0376	0.3384	0.24976	0.18036	0.09438
						474	0.0376	0.351	0.24976	0.18036	0.09594
						477	0.0378	0.3492	0.252	0.17928	0.09516
						480	0.0378	0.3474	0.252	0.17712	0.09438
						483	0.038	0.351	0.25312	0.18036	0.09672
						486	0.0378	0.351	0.25536	0.17928	0.09594
						489	0.038	0.351	0.25648	0.17928	0.09594
						492	0.038	0.3528	0.25648	0.17496	0.0975
						495	0.038	0.3474	0.25872	0.17496	0.09438
						498	0.0378	0.3492	0.25872	0.17496	0.09438
						501	0.038	0.3474	0.2576	0.17496	0.09282
						504	0.0378	0.3528	0.2576	0.17388	0.09048
						507	0.038	0.3492	0.25872	0.17604	0.09516
						510	0.038	0.3528	0.25984	0.17604	0.09516
						513	0.0382	0.351	0.25872	0.17604	0.09594
						516	0.0382	0.3564	0.26096	0.1798	0.09594
						519	0.0382	0.3528	0.26096	0.17928	0.0975
						522	0.0386	0.3564	0.25984	0.17928	0.09672
						525	0.0382	0.3528	0.25984	0.18144	0.09672
						528	0.0386	0.3564	0.2632	0.18684	0.09672
						531	0.0386	0.3564	0.2632	0.1836	0.0975
						534	0.0384	0.3618	0.26096	0.18036	0.09516
						537	0.0386	0.3528	0.25984	0.17928	0.09594
						540	0.0384	0.3528	0.25648	0.18036	0.09672
						543	0.039	0.3582	0.25536	0.18036	0.09672
						546	0.0388	0.3582	0.252	0.17388	0.09516
						549	0.0388	0.3564	0.25536	0.17496	0.0975
						552	0.0388	0.3618	0.25312	0.18468	0.09516
						555	0.0388	0.3582	0.252	0.17604	0.09594
						558	0.0388	0.3564	0.25536	0.17712	0.0975
						561	0.039	0.36	0.25312	0.17388	0.09672
						564	0.039	0.3582	0.25424	0.17604	0.0975
						567	0.0388	0.3564	0.25312	0.17496	0.09126
						570	0.0392	0.3582	0.25312	0.17604	0.09126
						573	0.039	0.3582	0.25424	0.17928	0.09282
						576	0.039	0.3618	0.25536	0.18144	0.09282
						579	0.0392	0.3546	0.25648	0.18144	0.09282
						582	0.039	0.3636	0.25312	0.18144	0.09048
						585	0.0394	0.3582	0.25424	0.18144	0.09204
						588	0.0394	0.36	0.25312	0.18036	0.0897
						591	0.0394	0.3582	0.25536	0.1836	0.09204
						594	0.0394	0.3582	0.25424	0.18036	0.09204
						597	0.0394	0.3618	0.25536	0.18144	0.09126
						600	0.0392	0.3582	0.25872	0.18252	0.09516

## Sheet: 6e
					A360	Buffer	TBC1D20	TBC1D20+5 μM Met	TBC1D20+15 μM Met	TBC1D20+45 μM Met
					0	0	0	0	0	0
					3	0.00045	0.003675	0.0517	0.00679	0.01862
					6	0.00135	0.01176	0.0561	0.002716	0.0266
					9	0.0018	0.02058	0.05775	0.010185	0.029925
					12	0.0024	0.028665	0.0891	0.02037	0.032585
					15	0.00315	0.03381	0.07975	0.024444	0.037905
					18	0.0036	0.040425	0.07535	0.030555	0.03325
					21	0.0042	0.04263	0.1001	0.056357	0.039235
					24	0.0066	0.049245	0.0726	0.041419	0.04522
					27	0.0075	0.05733	0.09295	0.057036	0.053865
					30	0.00765	0.072765	0.09735	0.057715	0.065835
					33	0.00825	0.078645	0.11715	0.069937	0.08645
					36	0.00885	0.08085	0.10065	0.065863	0.071155
					39	0.0093	0.0882	0.10725	0.076048	0.081795
					42	0.00975	0.093345	0.1078	0.084196	0.079135
					45	0.0099	0.09702	0.1078	0.080801	0.084455
					48	0.0105	0.09996	0.1122	0.085554	0.089775
					51	0.01095	0.102165	0.1221	0.088949	0.096425
					54	0.0114	0.10878	0.12045	0.099813	0.09576
					57	0.0117	0.11466	0.121	0.096418	0.10773
					60	0.01215	0.11613	0.14025	0.114751	0.100415
					63	0.0126	0.121275	0.13255	0.106603	0.1064
					66	0.0129	0.12348	0.13255	0.110677	0.119035
					69	0.01365	0.125685	0.1298	0.117467	0.11305
					72	0.01395	0.128625	0.13365	0.113393	0.116375
					75	0.0144	0.1323	0.14355	0.116109	0.119035
					78	0.01485	0.13818	0.1507	0.122899	0.129675
					81	0.01515	0.141855	0.1496	0.122899	0.12901
					84	0.01575	0.14406	0.1408	0.12222	0.136325
					87	0.01575	0.144795	0.1474	0.123578	0.13433
					90	0.0162	0.150675	0.154	0.124257	0.138985
					93	0.01665	0.14994	0.1573	0.131047	0.14364
					96	0.01665	0.156555	0.15015	0.130368	0.14896
					99	0.01695	0.16023	0.15345	0.134442	0.153615
					102	0.01755	0.162435	0.16445	0.139874	0.15561
					105	0.0177	0.162435	0.1617	0.140553	0.15561
					108	0.01815	0.162435	0.16225	0.145985	0.156275
					111	0.01845	0.16905	0.17545	0.145306	0.158935
					114	0.01875	0.17199	0.17105	0.150059	0.161595
					117	0.01905	0.174195	0.1683	0.152775	0.17024
					120	0.0195	0.177135	0.17105	0.154133	0.16891
					123	0.0198	0.18081	0.16995	0.159565	0.1729
					126	0.01995	0.178605	0.1837	0.159565	0.1729
					129	0.0204	0.18375	0.18865	0.160923	0.17689
					132	0.0207	0.183015	0.18095	0.160923	0.17024
					135	0.02085	0.184485	0.18535	0.165676	0.16758
					138	0.02145	0.1911	0.1925	0.171108	0.17423
					141	0.02175	0.19257	0.19745	0.171108	0.173565
					144	0.0219	0.19551	0.2046	0.172466	0.177555
					147	0.0222	0.19992	0.1903	0.175182	0.181545
					150	0.02295	0.20286	0.1903	0.179256	0.17955
					153	0.02295	0.202125	0.2035	0.181293	0.18354
					156	0.02325	0.208005	0.20185	0.18333	0.182875
					159	0.02355	0.20727	0.2068	0.19012	0.217455
					162	0.02415	0.208005	0.20295	0.198947	0.19684
					165	0.0243	0.210945	0.21175	0.188762	0.197505
					168	0.0243	0.21315	0.22165	0.192836	0.196175
					171	0.02475	0.218295	0.21835	0.190799	0.192185
					174	0.02505	0.21756	0.21065	0.194194	0.190855
					177	0.0255	0.2205	0.21065	0.200305	0.19285
					180	0.0255	0.224175	0.2123	0.199626	0.196175
					183	0.02595	0.2205	0.21505	0.220675	0.204155
					186	0.0261	0.224175	0.2112	0.205058	0.20216
					189	0.0267	0.22491	0.2211	0.2037	0.21945
					192	0.0231	0.22785	0.2365	0.2037	0.204155
					195	0.0264	0.230055	0.2277	0.223391	0.20748
					198	0.0267	0.212415	0.2123	0.191478	0.19019
					201	0.0267	0.228585	0.2189	0.207774	0.20615
					204	0.0273	0.23226	0.23045	0.211848	0.20748
					207	0.0276	0.235935	0.23045	0.212527	0.208145
					210	0.0279	0.23667	0.2321	0.217959	0.21413
					213	0.02775	0.23667	0.2332	0.214564	0.210805
					216	0.02835	0.24255	0.22825	0.215243	0.21413
					219	0.02865	0.240345	0.2266	0.219996	0.21413
					222	0.0288	0.243285	0.2288	0.218638	0.232085
					225	0.02895	0.244755	0.23375	0.219317	0.21679
					228	0.0291	0.24843	0.2431	0.222712	0.22078
					231	0.0294	0.24696	0.23705	0.22407	0.220115
					234	0.02955	0.24843	0.24145	0.225428	0.221445
					237	0.02985	0.2499	0.2365	0.226786	0.222775
					240	0.03	0.252105	0.2332	0.227465	0.22211
					243	0.03015	0.25137	0.24475	0.228144	0.22211
					246	0.03045	0.25431	0.24695	0.23086	0.224105
					249	0.03045	0.25578	0.2552	0.232897	0.2261
					252	0.03105	0.257985	0.25355	0.232897	0.22876
					255	0.03105	0.257985	0.24475	0.235613	0.23275
					258	0.0312	0.260925	0.2453	0.23765	0.23009
					261	0.0315	0.263865	0.2442	0.236971	0.234745
					264	0.0318	0.26607	0.25355	0.240366	0.23408
					267	0.0321	0.265335	0.25685	0.239687	0.2394
					270	0.03225	0.266805	0.2574	0.241724	0.23541
					273	0.0324	0.26754	0.2684	0.242403	0.23541
					276	0.03255	0.269745	0.25905	0.247835	0.237405
					279	0.03285	0.269745	0.275	0.245798	0.237405
					282	0.03285	0.272685	0.26345	0.246477	0.238735
					285	0.03315	0.27048	0.26015	0.245798	0.24073
					288	0.03315	0.274155	0.2607	0.246477	0.241395
					291	0.03345	0.274155	0.2651	0.250551	0.241395
					294	0.0336	0.272685	0.2618	0.249872	0.241395
					297	0.0339	0.27342	0.2662	0.25123	0.241395
					300	0.03405	0.27489	0.26895	0.253946	0.245385
					303	0.0342	0.277095	0.27115	0.252588	0.246715
					306	0.03435	0.27783	0.264	0.254625	0.252035
					309	0.03465	0.28077	0.26345	0.25802	0.248045
					312	0.0348	0.281505	0.26895	0.254625	0.24738
					315	0.03495	0.282975	0.27225	0.255983	0.24738
					318	0.0351	0.285915	0.2695	0.25802	0.249375
					321	0.03525	0.28518	0.27445	0.257341	0.252035
					324	0.0354	0.28371	0.2684	0.25802	0.25004
					327	0.03555	0.28518	0.2783	0.262094	0.252035
					330	0.03555	0.28518	0.2827	0.260736	0.254695
					333	0.03585	0.285915	0.28435	0.284501	0.253365
					336	0.036	0.290325	0.275	0.262773	0.25403
					339	0.036	0.287385	0.2739	0.263452	0.275975
					342	0.0363	0.287385	0.2827	0.26481	0.25669
					345	0.0366	0.288855	0.2717	0.266168	0.262675
					348	0.03645	0.290325	0.27555	0.264131	0.26068
					351	0.0369	0.29106	0.28215	0.265489	0.258685
					354	0.03705	0.291795	0.28435	0.267526	0.26068
					357	0.03705	0.291795	0.2838	0.265489	0.26068
					360	0.0372	0.294	0.286	0.267526	0.26201
					363	0.0339	0.29694	0.29095	0.268884	0.26201
					366	0.03675	0.294735	0.28215	0.270242	0.264005
					369	0.03705	0.277095	0.2706	0.253267	0.246715
					372	0.03705	0.294735	0.27445	0.268884	0.26068
					375	0.0375	0.29547	0.2794	0.272279	0.26201
					378	0.0372	0.29547	0.2783	0.270921	0.264005
					381	0.03765	0.297675	0.27115	0.275674	0.265335
					384	0.0375	0.29694	0.2849	0.275674	0.266
					387	0.0378	0.29988	0.27995	0.297402	0.266
					390	0.03765	0.299145	0.28545	0.275674	0.26334
					393	0.0378	0.299145	0.2761	0.274995	0.265335
					396	0.0378	0.29988	0.2871	0.27839	0.266
					399	0.03795	0.299145	0.2805	0.274316	0.266665
					402	0.03825	0.300615	0.2805	0.27839	0.27132
					405	0.0381	0.29988	0.2904	0.277711	0.28595
					408	0.03825	0.29988	0.28325	0.276353	0.266
					411	0.0384	0.302085	0.2849	0.27839	0.267995
					414	0.0384	0.30282	0.286	0.279069	0.277305
					417	0.0387	0.303555	0.2805	0.277711	0.26866
					420	0.03855	0.303555	0.2805	0.277711	0.26866
					423	0.03885	0.30429	0.2739	0.281785	0.26999
					426	0.03885	0.303555	0.2772	0.27839	0.27132
					429	0.03885	0.30429	0.2761	0.280427	0.27265
					432	0.03885	0.305025	0.2772	0.279748	0.270655
					435	0.039	0.305025	0.27995	0.281785	0.271985
					438	0.039	0.306495	0.2937	0.283143	0.270655
					441	0.03915	0.30723	0.286	0.283822	0.27132
					444	0.03945	0.30723	0.28105	0.286538	0.271985
					447	0.0393	0.30723	0.2893	0.282464	0.27398
					450	0.0396	0.30723	0.28655	0.284501	0.271985
					453	0.03975	0.309435	0.27555	0.284501	0.289275
					456	0.03945	0.3087	0.28105	0.28518	0.274645
					459	0.03975	0.307965	0.275	0.285859	0.279965
					462	0.0399	0.3087	0.28105	0.286538	0.275975
					465	0.0399	0.307965	0.27775	0.285859	0.27664
					468	0.0399	0.3087	0.2827	0.285859	0.279965
					471	0.04005	0.31017	0.2816	0.304871	0.279965
					474	0.04005	0.310905	0.27445	0.287896	0.27664
					477	0.0402	0.312375	0.29645	0.289933	0.28063
					480	0.0402	0.312375	0.28435	0.289254	0.277305
					483	0.04035	0.31311	0.28985	0.289254	0.2793
					486	0.04035	0.313845	0.2959	0.290612	0.277305
					489	0.0405	0.313845	0.28325	0.290612	0.278635
					492	0.0405	0.31458	0.2904	0.294007	0.27797
					495	0.04065	0.31311	0.28765	0.292649	0.279965
					498	0.04065	0.313845	0.2882	0.294007	0.28063
					501	0.0408	0.31311	0.28105	0.294007	0.2793
					504	0.0408	0.31458	0.29645	0.294007	0.297255
					507	0.04095	0.31458	0.29535	0.294686	0.2793
					510	0.0411	0.316785	0.29425	0.291291	0.282625
					513	0.0411	0.31752	0.2871	0.291291	0.282625
					516	0.04095	0.318255	0.2981	0.292649	0.279965
					519	0.0411	0.31752	0.29095	0.292649	0.281295
					522	0.0414	0.31899	0.297	0.295365	0.283955
					525	0.03795	0.31752	0.2893	0.292649	0.28063
					528	0.04095	0.31605	0.29425	0.296044	0.28196
					531	0.0411	0.299145	0.28655	0.279748	0.267995
					534	0.0414	0.31752	0.30085	0.294686	0.285285
					537	0.04125	0.31752	0.29535	0.292649	0.282625
					540	0.0414	0.316785	0.2915	0.292649	0.283955
					543	0.0414	0.31899	0.28875	0.292649	0.28462
					546	0.0414	0.31899	0.29205	0.294007	0.28329
					549	0.0414	0.31899	0.29975	0.296044	0.282625
					552	0.04155	0.318255	0.30415	0.296044	0.28462
					555	0.0417	0.318255	0.3036	0.296723	0.28329
					558	0.04155	0.31899	0.29975	0.298081	0.283955
					561	0.04185	0.31899	0.2992	0.301476	0.28462
					564	0.0417	0.319725	0.27995	0.298081	0.283955
					567	0.04185	0.32046	0.2915	0.298081	0.28329
					570	0.04185	0.32046	0.2871	0.29876	0.28861
					573	0.04185	0.32193	0.3003	0.29876	0.285285
					576	0.04185	0.32046	0.29755	0.300118	0.283955
					579	0.04185	0.322665	0.30525	0.329315	0.285285
					582	0.04215	0.32193	0.297	0.302155	0.28595
					585	0.042	0.3234	0.29865	0.301476	0.285285
					588	0.04215	0.322665	0.2981	0.300797	0.28595
					591	0.04215	0.321195	0.3003	0.306908	0.28861
					594	0.0423	0.324135	0.30635	0.304192	0.28595
					597	0.04215	0.322665	0.30305	0.301476	0.285285
					600	0.0423	0.32487	0.29755	0.301476	0.29792

## Sheet: 6f
					ApoB	0		15		45		Met (nM)
					Fraction Secreted	F-V	GP73	F-V	GP73	F-V	GP73
					1	0.818552	0.654422	0.821612	0.864861	0.789515	0.79431
					2	0.887283	0.578605	0.816548	0.789776	0.810184	0.80275
					3	0.841023	0.5176	0.794535	0.829609	0.77542	0.759348
					Biological replicates	A	B	C	D	E	F
						B vs D two-way ANOVA and Bonferroni's post hoc analysis, P=0.0056 B vs F two-way ANOVA and Bonferroni's post hoc analysis, P=0.0054

## Sheet: 6g
					ApoB100	0		15		45		Met (nM)
					Fraction Secreted	F-V	GP73	F-V	GP73	F-V	GP73
					1	0.715726	0.480035	0.668254	0.618974	0.723842	0.783254
					2	0.738305	0.467328	0.641022	0.594741	0.729416	0.75271
					3	0.684015	0.521377	0.712575	0.613495	0.756146	0.762879
					Biological replicates	A	B	C	D	E	F
						B vs D two-way ANOVA and Bonferroni's post hoc analysis, P=0.0026 B vs F two-way ANOVA and Bonferroni's post hoc analysis, P＜0.001

## Sheet: 6i
					NW		Met
			Hepatic TG (μg/mg tissue)		AAV-V	AAV-GP73	AAV-V	AAV-GP73
				1	5.92775	13.9195	8.71583	8.58821
				2	9.7994	11.4143	10.8049	10.2652
				3	8.58821	10.2549	7.08525	9.70623
				4	5.72596	9.35873	9.35813	7.78293
				5	8.45682	14.8976	9.73586	6.92456
				6	10.0588	14.4632	6.8765	12.6982
			Biological replicates		A	B	C	D
				B vs D two-way ANOVA and Bonferroni's post hoc analysis, P=0.0374

## Sheet: 6j
							NW		Met
					Hepatic CHO (μg/mg tissue)		AAV-V	AAV-GP73	AAV-V	AAV-GP73
						1	3.66126	3.84312	3.35149	2.50477
						2	2.58149	3.40552	2.74864	2.92531
						3	2.90542	3.09012	3.51435	2.61559
						4	3.36852	5.48958	2.57953	3.37298
						5	2.92459	3.93825	2.94146	3.26453
						6	3.07836	4.68766	3.44892	3.36985
					Biological replicates		A	B	C	D
					B vs D two-way ANOVA and Bonferroni's post hoc analysis, P=0.0215

## Sheet: 6k
							NW		Met
					Fasting Blood glucose (mg/dL)		AAV-V	AAV-GP73	AAV-V	AAV-GP73
						1	140.4	174.6	125.3	118.8
						2	108	178.2	114.8	133.2
						3	111.6	124.2	132.7	144
						4	129.6	171	121.9	138.6
						5	117	140.4	112.8	111.6
						6	106.2	153	118.1	127.8
					Biological replicates		A	B	C	D
						B vs D two-way ANOVA and Bonferroni's post hoc analysis, P=0.0201
