# Supplementary material for: GP73 is a TBC-domain Rab GTPase-activating protein contributing to the pathogenesis of non-alcoholic fatty liver disease without obesity
Source: Nat Commun. 2021 Dec 1;12:7004. doi: 10.1038/s41467-021-27309-1 (PMC8636488; doi:10.1038/s41467-021-27309-1)
Supplement: Supplementary file 4 — Source Data. [file 41467_2021_27309_MOESM4_ESM.zip › Source Data/Source Data - Fig. 7.xlsx]

## Sheet: 7a
			Lung		Heart		BAT		Muscle		WAT		Pancreas		Liver
	Relative GP73 mRNA（fold）		AAV-V	AAV-GP73	AAV-V	AAV-GP73	AAV-V	AAV-GP73	AAV-V	AAV-GP73	AAV-V	AAV-GP73	AAV-V	AAV-GP73	AAV-V	AAV-GP73
		1	1	2.17	1.24	2.54	1.15	2.08	1.32	1.16	1.47	1	2.09	1.28	1	98.51
		2	1.89	1.49	2.46	1.19	1.31	0.81	1.25	1.35	1.95	1.41	1.52	1.33	1.23	119.32
		3	1.56	1.96	1.92	1.52	1.47	1.37	1.37	1.27	1.45	1.82	1.38	1.47	0.95	68.78
		4	0.89	2.34	2.46	1.91	1.22	1.49	1.05	1.39	1.74	1.76	1.24	2.14	0.87	72.65
		5	2.59	1.37	0.96	2.04	1.81	1.23	1.61	1.24	1.12	1.4	1.65	1.52	1.25	87.93
		6	2.58	1.89	1.51	1.75	1.66	1.45	0.98	1.08	1.28	1.55	1.71	1.85	0.98	79.59
	Biological replicates		A	B	C	D	E	F	G	H	I	J	K	L	M	N
			M vs N two-way ANOVA and Bonferroni's post hoc analysis, P＜0.001

## Sheet: 7c
			Plasma Adiponectin (μg/mL)			Non-obese controls	Non-obese NAFLD
					1	9.00044	6.62115
					2	7.2122	4.82335
					3	4.05927	3.59023
					4	7.43924	3.60935
					5	8.86323	4.1798
					6	9.53011	5.08183
					7	5.54677	5.41229
					8	13.4729	6.38105
					9	7.79826	5.27913
					10	8.59154	4.82335
					11	10.3638	7.54109
					12	8.63828	5.86562
					13	5.91956	3.68061
					14	5.05309	3.51273
				Biological replicates		A	B
						A vs B two-tailed Student’s t-test, P＜0.001

## Sheet: 7d
			Plasma Leptin (ng/mL)			Non-obese controls	Non-obese NAFLD
					1	9.04012	10.7555
					2	6.68789	6.0039
					3	7.05654	8.69488
					4	12.2414	8.20461
					5	12.1302	10.9574
					6	8.44934	7.21304
					7	10.1807	4.19634
					8	4.03908	12.9195
					9	1.95893	11.4272
					10	5.98784	6.08403
					11	11.4931	12.1302
					12	7.89123	7.66956
					13	4.87121	3.38187
					14	6.24867	8.69
				Biological replicates		A	B
						A vs B two-tailed Student’s t-test, ns

## Sheet: 7e
		Plasma ADPN/LEP (X103)			Non-obese controls	Non-obese NAFLD
				1	0.995611	0.615608
				2	1.0784	0.803369
				3	0.575249	0.412913
				4	0.607713	0.439918
				5	0.730678	0.38146
				6	1.12791	0.704534
				7	0.544829	1.28977
				8	3.33564	0.493908
				9	3.98088	0.461979
				10	1.43483	0.792789
				11	0.901745	0.621681
				12	1.09467	0.764792
				13	1.21521	1.08833
				14	0.808666	0.404227
			Biological replicates		A	B
					A vs B two-tailed Student’s t-test, P=0.0302

## Sheet: 7f
			Plasma GP73 (ng/mL)			Non-obese controls	Non-obese NAFLD
					1	17.96	43.07
					2	41.58	39.42
					3	33.16	39.55
					4	28.15	53.07
					5	42.79	42.04
					6	24.08	44.06
					7	42.19	41.72
					8	47.56	62.69
					9	28.6	57.88
					10	29.82	47.16
					11	13.64	51.2908
					12	25.12	112.582
					13	21.77	106.483
					14	31.35	77.8427
				Biological replicates		A	B
						A vs B two-tailed Student’s t-test, P＜0.001
