# Supplementary material for: GP73 is a TBC-domain Rab GTPase-activating protein contributing to the pathogenesis of non-alcoholic fatty liver disease without obesity
Source: Nat Commun. 2021 Dec 1;12:7004. doi: 10.1038/s41467-021-27309-1 (PMC8636488; doi:10.1038/s41467-021-27309-1)
Supplement: Supplementary file 4 — Source Data. [file 41467_2021_27309_MOESM4_ESM.zip › Source Data/Source Data - Fig. 8.xlsx]

## Sheet: 8a
						Reg		HFHCC
				Relative GP73 mRNA		sicontrol	siGP73	sicontrol	siGP73
					1	1	0.58	98.51	43.67
					2	1.23	0.46	119.32	47.29
					3	0.95	0.59	68.78	50.86
					4	0.87	0.47	72.65	32.38
					5	1.25	0.57	87.93	38.75
					6	0.98	0.59	79.59	40.42
				Biological replicates		A	B	C	D
				A vs B two-way ANOVA and Bonferroni's post hoc analysis, P＜0.001 C vs D two-way ANOVA and Bonferroni's post hoc analysis, P＜0.001

## Sheet: 8b
							Reg		HFHCC
					Liver/body weight ratio (%)		sicontrol	siGP73	sicontrol	siGP73
						1	3.90858	3.50997	4.64646	4.42068
						2	3.63156	3.82261	4.53268	4.59649
						3	3.51288	3.07104	4.83057	3.82314
						4	3.61974	3.80961	4.28054	4.02511
						5	3.87168	4.08674	6.52705	3.5443
						6	3.45299	3.58002	5.47368	3.60512
					Biological replicates		A	B	C	D
						A vs C two-way ANOVA and Bonferroni's post hoc analysis, P=0.0026 C vs D two-way ANOVA and Bonferroni's post hoc analysis, P=0.0207

## Sheet: 8c
								Reg		HFHCC
						Hepatic CHO (μg/mg tissue)		sicontrol	siGP73	sicontrol	siGP73
							1	3.62456	3.15874	5.26549	4.84313
							2	3.05721	3.55487	5.41237	4.65941
							3	2.64281	2.92478	4.3851	3.85783
							4	3.4452	3.31532	5.07615	4.72988
							5	2.88698	2.45478	6.16855	4.29761
							6	3.71456	3.75736	5.741	3.15878
						Biological replicates		A	B	C	D
						A vs C two-way ANOVA and Bonferroni's post hoc analysis, P＜0.001 C vs D two-way ANOVA and Bonferroni's post hoc analysis, P=0.0135

## Sheet: 8d
								Reg		HFHCC
						Hepatic TG (μg/mg tissue)		sicontrol	siGP73	sicontrol	siGP73
							1	8.27141	6.37481	12.8364	9.45276
							2	6.83543	7.81583	13.4953	10.6255
							3	6.29747	6.64837	11.7135	10.1863
							4	8.18175	7.36481	10.5469	9.84172
							5	7.40379	8.95463	12.1729	9.10474
							6	6.07481	6.12955	12.0516	11.1984
						Biological replicates		A	B	C	D
						A vs C two-way ANOVA and Bonferroni's post hoc analysis, P＜0.001 C vs D two-way ANOVA and Bonferroni's post hoc analysis, P=0.0025

## Sheet: 8e
								Reg		HFHCC
						Plasma AST (U/L)		sicontrol	siGP73	sicontrol	siGP73
							1	98	97	121	90
							2	108	100	115	89.1
							3	93	95	118	93.6
							4	105	105	104	85.5
							5	99	107	102	96.3
							6	97	98	103	92.7
						Biological replicates		A	B	C	D
						A vs C two-way ANOVA and Bonferroni's post hoc analysis, P=0.029 C vs D two-way ANOVA and Bonferroni's post hoc analysis, P=0.0023

## Sheet: 8f
									Reg		HFHCC
							Plasma ALT (U/L)		sicontrol	siGP73	sicontrol	siGP73
								1	68	79	88	75
								2	81	86	92	81
								3	77	68	98	78
								4	82	75	84	89
								5	72	78	88	84
								6	79	70	96	73
							Biological replicates		A	B	C	D
							A vs C two-way ANOVA and Bonferroni's post hoc analysis, P＜0.001 C vs D two-way ANOVA and Bonferroni's post hoc analysis, P=0.007

## Sheet: 8g
								Reg		HFHCC
						Fasting Blood glucose (mg/dL)		sicontrol	siGP73	sicontrol	siGP73
							1	88.2	84.8	104.4	84.6
							2	95.4	91.4	99.8	91.8
							3	86.4	83.6	126.4	97.8
							4	91.8	89.5	93.6	88.2
							5	93.6	85.2	114.6	99
							6	82.8	81.5	95.4	86.4
						Biological replicates		A	B	C	D
								A vs C two-way ANOVA and Bonferroni's post hoc analysis, P=0.0157 C vs D two-way ANOVA and Bonferroni's post hoc analysis, P=0.0302

## Sheet: 8h
Fasting Blood glucose (mg/dL)
	Reg						Reg+si						HFHCC						HFHCC+si
0	88.2	95.4	86.4	91.8	93.6	82.8	64.8	71.4	87.6	89.5	75.2	81.5	104.4	99.8	126.4	93.6	114.6	95.4	84.6	91.8	97.8	88.2	99	86.4
15 min	280.8	315	266.4	291.6	286.2	248.4	277.1	263.8	237.1	294.3	221	292	399.2	380.4	330.5	370	372.1	316.1	303.7	369.1	323.5	353.2	315.5	283.8
30 min	257.4	289.8	246.6	252	239.4	212.4	267.1	205.7	210.5	248.6	192.4	264.6	340.9	336.8	305.7	328.4	314	274.5	313.5	323.5	311.5	262	277.8	260
60 min	183.6	234	187.2	207	192.6	187.2	109.5	100	262.9	210.5	210.5	226.5	251.6	280.7	255.7	251.6	239.1	224.5	228.3	242.1	254	216.3	232.2	218.3
90 min	149.4	165.6	145.8	171	169.2	136.8	111.4	95.2	151.4	184.3	165.7	171.4	218.3	220.4	203.7	185	222.5	170.5	186.6	200.4	208.4	154.8	172.6	160.8
120 min	115.2	135	109.8	126	131.4	118.8	94.3	91.4	122.9	153.8	142.9	115.7	178.8	180.9	158	153.8	164.2	124.7	156.8	164.7	162.8	129	146.9	117.1
	Reg vs Reg+si two-way ANOVA and Bonferroni's post hoc analysis, ns HFHCC vs HFHCC+si two-way ANOVA and Bonferroni's post hoc analysis, P=0.03

## Sheet: 8i
								Reg		HFHCC
						Body weight (g)		sicontrol	siGP73	sicontrol	siGP73
							1	30.19	29.65	29.7	28.5
							2	30.29	28.29	28.74	30.08
							3	29.29	30.54	30.37	30.07
							4	28.74	30.82	28.74	29
							5	28.91	28.56	30.21	28.73
							6	29.25	28.41	28.65	29.68
						Biological replicates		A	B	C	D
						A vs C two-way ANOVA and Bonferroni's post hoc analysis, ns C vs D two-way ANOVA and Bonferroni's post hoc analysis, ns

## Sheet: 8j
								Reg		HFHCC
						Inguinal WAT/body weight (%)		sicontrol	siGP73	sicontrol	siGP73
							1	0.798089	0.789807	0.880101	0.826916
							2	0.828369	0.837105	0.843015	0.842105
							3	0.906768	0.891694	0.798931	0.924096
							4	0.774388	0.765543	0.761472	0.771859
							5	0.807463	0.815572	0.774662	0.789655
							6	0.766305	0.773179	0.871226	0.730943
						Biological replicates		A	B	C	D
						A vs C two-way ANOVA and Bonferroni's post hoc analysis, ns C vs D two-way ANOVA and Bonferroni's post hoc analysis, ns
