# Supplementary material for: GP73 is a TBC-domain Rab GTPase-activating protein contributing to the pathogenesis of non-alcoholic fatty liver disease without obesity
Source: Nat Commun. 2021 Dec 1;12:7004. doi: 10.1038/s41467-021-27309-1 (PMC8636488; doi:10.1038/s41467-021-27309-1)
Supplement: Supplementary file 4 — Source Data. [file 41467_2021_27309_MOESM4_ESM.zip › Source Data/Source Data - Supplementary Fig. 1.xlsx]

## Sheet: S1c
				ApoE		24h			48h
				Fraction Secreted		F-V	Flag-GP73	Flag-GP73-RQ	F-V	Flag-GP73	Flag-GP73-RQ
					1	0.764314	0.864258	0.920384	0.638619	0.662648	0.748854
					2	0.742457	0.877129	0.886379	0.599924	0.684569	0.675076
					3	0.742564	0.869541	0.859641	0.589641	0.684124	0.698742
				Biological replicates		A	B	C	D	E	F
						A vs B two-way ANOVA and Bonferroni's post hoc analysis, P < 0.001 A vs C two-way ANOVA and Bonferroni's post hoc analysis, P=0.0019 D vs E two-way ANOVA and Bonferroni's post hoc analysis, P =0.015 D vs F two-way ANOVA and Bonferroni's post hoc analysis, P=0.0204

## Sheet: S1d
					Albumin		24h			48h
					Fraction Secreted		F-V	Flag-GP73	Flag-GP73-RQ	F-V	Flag-GP73	Flag-GP73-RQ
						1	0.638458	0.791322	0.791561	0.647421	0.780753	0.720035
						2	0.704587	0.779594	0.788424	0.675798	0.756015	0.742114
						3	0.638941	0.759541	0.756981	0.638741	0.745621	0.705413
					Biological replicates		A	B	C	D	E	F
							A vs B two-way ANOVA and Bonferroni's post hoc analysis, P=0.0082 A vs C two-way ANOVA and Bonferroni's post hoc analysis, P=0.0086 D vs E two-way ANOVA and Bonferroni's post hoc analysis, P=0.0022 D vs F two-way ANOVA and Bonferroni's post hoc analysis, P=0.0114

## Sheet: S1e
					ApoA1		24h			48h
					Fraction Secreted		F-V	Flag-GP73	Flag-GP73-RQ	F-V	Flag-GP73	Flag-GP73-RQ
						1	0.76354	0.77614	0.764156	0.781693	0.785293	0.771092
						2	0.745776	0.749034	0.755616	0.767341	0.739248	0.739252
						3	0.734171	0.759638	0.739851	0.794523	0.724175	0.750174
					Biological replicates		A	B	C	D	E	F
							A vs B two-way ANOVA and Bonferroni's post hoc analysis, ns A vs C two-way ANOVA and Bonferroni's post hoc analysis, ns D vs E two-way ANOVA and Bonferroni's post hoc analysis, ns D vs F two-way ANOVA and Bonferroni's post hoc analysis, ns

## Sheet: S1f
					ApoB48		24h			48h
					Fraction Secreted		F-V	Flag-GP73	Flag-GP73-RQ	F-V	Flag-GP73	Flag-GP73-RQ
						1	0.785413	0.795169	0.754183	0.820483	0.836451	0.86145
						2	0.811526	0.836489	0.851479	0.794817	0.760985	0.859648
						3	0.743587	0.734684	0.820654	0.831547	0.816432	0.749449
					Biological replicates		A	B	C	D	E	F
							A vs B two-way ANOVA and Bonferroni's post hoc analysis, ns A vs C two-way ANOVA and Bonferroni's post hoc analysis, ns D vs E two-way ANOVA and Bonferroni's post hoc analysis, ns D vs F two-way ANOVA and Bonferroni's post hoc analysis, ns
