# Supplementary material for: GP73 is a TBC-domain Rab GTPase-activating protein contributing to the pathogenesis of non-alcoholic fatty liver disease without obesity
Source: Nat Commun. 2021 Dec 1;12:7004. doi: 10.1038/s41467-021-27309-1 (PMC8636488; doi:10.1038/s41467-021-27309-1)
Supplement: Supplementary file 4 — Source Data. [file 41467_2021_27309_MOESM4_ESM.zip › Source Data/Source Data - Supplementary Fig. 2.xlsx]

## Sheet: S2a
				Small intestine		Muscle		Spleen		Lung		Kidney		WAT		Heart		Liver
		Relative GP73 mRNA（fold）		AAV-V	AAV-GP73	AAV-V	AAV-GP73	AAV-V	AAV-GP73	AAV-V	AAV-GP73	AAV-V	AAV-GP73	AAV-V	AAV-GP73	AAV-V	AAV-GP73	AAV-V	AAV-GP73
			1	0.581204	0.958144	1.6554	1.16371	0.441458	1.21829	1.03054	1.11318	1.62996	1.02479	1.34	0.97	1.46	0.75	1.23518	10.8573
			2	1.20197	0.696554	0.820447	0.760955	1.82506	2.26865	0.85845	1.50864	0.734754	0.628434	0.81	0.31	0.6	0.76	1.60164	13.5272
			3	1.43146	0.785046	0.736287	1.27309	1.24117	1.06856	1.13037	1.05637	0.834991	0.506921	0.77	1.71	1.41	1.12	0.505285	13
			4	0.520193	0.559217	1.38147	1.52442	0.330623	1.45106	1.1559	1.19837	1.53741	0.97976	1.31	0.97	1.28	1.03	1	26.1346
			5	1.46418	0.669744	0.95487	0.992337	1.6925	2.67776	0.707904	1.97359	0.707842	0.587842	0.98	0.31	0.42	1.01	0.505696	22.7104
			6	1.31293	0.790675	0.758076	1.28476	1.78705	1.03824	1.2221	1.39946	0.918913	0.579347	0.93	1.48	1.5	0.79	0.764751	14.1265
		Biological replicates		A	B	C	D	E	F	G	H	I	J	K	L	M	N	O	P
				O vs P two-way ANOVA and Bonferroni's post hoc analysis, P＜0.001
