# Supplementary material for: GP73 is a TBC-domain Rab GTPase-activating protein contributing to the pathogenesis of non-alcoholic fatty liver disease without obesity
Source: Nat Commun. 2021 Dec 1;12:7004. doi: 10.1038/s41467-021-27309-1 (PMC8636488; doi:10.1038/s41467-021-27309-1)
Supplement: Supplementary file 4 — Source Data. [file 41467_2021_27309_MOESM4_ESM.zip › Source Data/Source Data - Supplementary Fig. 3.xlsx]

## Sheet: S3a
				Liver/body weight ratio (%)		AAV-V	AAV-GP73
					1	3.21733	3.53675
					2	3.49195	4.27788
					3	3.54539	4.08962
					4	3.1425	4.16365
					5	3.15525	3.90209
					6	3.72145	3.61423
				Biological replicates		A	B
				A vs B two-tailed Student’s t-test, P =0.0198

## Sheet: S3c
					Spleen/body weight ratio (%)		AAV-V	AAV-GP73
						1	0.19698	0.228044
						2	0.205409	0.329068
						3	0.198807	0.253371
						4	0.155569	0.441347
						5	0.269421	0.390209
						6	0.279521	0.459321
					Biological replicates		A	B
					A vs B two-tailed Student’s t-test, P =0.0129

## Sheet: S3d
					Plasma CHO (mmol/L)		AAV-V	AAV-GP73
						1	1.9863	1.5411
						2	1.76027	1.49315
						3	1.80822	1.43836
						4	2.05215	1.62137
						5	1.86411	1.85124
						6	1.54269	1.32152
					Biological replicates		A	B
					A vs B two-tailed Student’s t-test, P =0.0191

## Sheet: S3e
							6 months		12 months
					Plasma AST(U/L)		AAV-V	AAV-GP73	AAV-V	AAV-GP73
						1	142.5	175.5	158.2	216.3
						2	135	223.5	143.6	268.5
						3	121.5	135	138.4	209.3
						4	127.5	180	148.1	220.4
						5	133.5	193.5	114.9	234.9
						6	174	246	169.4	307.5
					Biological replicates		A	B	C	D
					A vs B two-tailed Student’s t-test, P =0.0128 C vs D two-tailed Student’s t-test, P=0.0002 B vs D two-tailed Student’s t-test, P=0.0461

## Sheet: S3f
		AAV-V						AAV-GP73
	1	23.74	26.34	25.45	23.21	23.05	22.72	22.67	23.74	25.48	22.64	24.93	24.82
	2	26.31	28.56	27.43	25.96	25.12	25.81	24.31	26.06	29.17	24.07	27.37	27.96
	3	27.84	28.76	28.94	27.21	26.74	26.87	26.96	27.13	29.4	24.63	28.42	28.15
	4	27.95	31.78	28.79	29.15	27.55	27.48	27.48	28.27	30.57	25.12	28.31	29.19
	5	28.45	32.53	30.66	29.51	29.04	29.33	27.5	29.02	29.71	25.51	29.01	30.88
	6	29.14	33.75	32.32	31.02	28.81	28.58	27.61	29.75	31.7	25.62	28.71	28.08
	7	29.97	33.87	33.35	31.93	29.59	28.86	27.87	29.93	31.96	25.89	29.14	27.31
	8	30.02	33.21	33.85	31.58	30.21	30.22	28.42	30.52	32.58	26.45	29.42	27.56
	9	30.11	33.25	33.54	31.85	30.54	30.55	29.55	29.86	29.28	27.35	29.77	28.11
	10	30.15	32.89	32.75	31.41	31	30.91	29.33	29.56	29.31	27.46	29.83	30.94
	11	30.52	32.21	32.24	32.88	31.28	31.66	30.45	29.52	29.21	28.38	30.21	30.51
	12	30.77	32.51	32.16	32.43	30	32.2	28.48	29.41	29.46	28.95	30.83	30.56
		AAV-V vs AAV-GP73 two-way ANOVA and Bonferroni's post hoc analysis, P=0.0002

## Sheet: S3g
				Food intake (g)		AAV-V			AAV-GP73
					3	82	83.1	84.7	86.8	89	84.8
					6	124.1	123.8	126.1	130.9	134.4	127.7
					9	165.1	167.6	168.6	176.7	178.6	171.4
					12	206.3	209	211.5	218.9	222.1	216.3
					15	248.9	250.3	253.8	261.2	266.9	259.8
					18	292.7	296.2	296.1	305	309.8	302.1
					21	331.1	334.2	337.7	348.2	354.5	345.2
					24	373.9	376.5	378.3	390.3	398	390.8
					27	417.1	419	420.6	436.2	441.8	435
					30	459.7	460.4	462.1	479.7	486.1	477.9

## Sheet: S3h
							1.5 months
						Fasting Blood glucose(mg/dL)		AAV-V	AAV-GP73
							1	91.8	84.6
							2	93.6	84.6
							3	86.4	91.8
							4	93.6	88.2
							5	90	93.6
							6	82.8	93.6
						Biological replicates		A	B
						A vs B two-tailed Student’s t-test, ns

## Sheet: S3i
				1.5 months
			Blood glucose (mg/dL)		AAV-V						AAV-GP73
				0 min	91.8	93.6	86.4	93.6	90	82.8	84.6	84.6	91.8	88.2	93.6	93.6
				15 min	462.6	505.8	487.8	309.6	343.8	421.2	473.4	363.6	378	390.6	460.8	554.4
				30 min	232.2	495	246.6	194.4	284.4	289.8	338.4	282.6	313.2	293.4	322.2	417.6
				60 min	145.8	270	189	147.6	189	187.2	225	162	201.6	214.2	217.8	221.4
				90 min	133.2	187.2	160.2	117	158.4	154.8	167.4	144	147.6	151.2	147.6	169.2
				120 min	120.6	165.6	135	102.6	115.2	138.6	135	135	120.6	129.6	117	138.6
					AAV-V vs AAV-GP73 two-way ANOVA and Bonferroni's post hoc analysis, ns

## Sheet: S3j
				4 months
			Blood glucose (mg/dL)		0 min		15 min		30 min		60 min		90 min		120 min
					AAV-V	AAV-GP73	AAV-V	AAV-GP73	AAV-V	AAV-GP73	AAV-V	AAV-GP73	AAV-V	AAV-GP73	AAV-V	AAV-GP73
				1	100.8	109.8	390.6	428.4	381.6	342	325.8	255.6	270	257.4	244.8	239.4
				2	102.6	120.6	343.8	399.6	399.6	302.4	291.6	217.8	208.8	165.6	169.2	165.6
				3	102.6	113.4	372.6	441	352.8	421.2	226.8	291.6	174.6	171	172.8	145.8
				4	106.2	108	378	417.6	304.2	370.8	255.6	226.8	198	180	163.8	135
				5	97.2	102.6	372.6	464.4	300.6	417.6	225	271.8	165.6	162	154.8	138.6
				6	91.8	117	354.6	340.2	322.2	338.4	210.6	225	163.8	172.8	158.4	138.6
			Biological replicates		A	B	C	D	E	F	G	H	I	J	K	L
					A vs B two-way ANOVA and Bonferroni's post hoc analysis, P = 0.0205 C vs D two-way ANOVA and Bonferroni's post hoc analysis, P = 0.0248 E vs F two-way ANOVA and Bonferroni's post hoc analysis, ns G vs H two-way ANOVA and Bonferroni's post hoc analysis, ns I vs J two-way ANOVA and Bonferroni's post hoc analysis, ns K vs L two-way ANOVA and Bonferroni's post hoc analysis, ns
