# Supplementary material for: GP73 is a TBC-domain Rab GTPase-activating protein contributing to the pathogenesis of non-alcoholic fatty liver disease without obesity
Source: Nat Commun. 2021 Dec 1;12:7004. doi: 10.1038/s41467-021-27309-1 (PMC8636488; doi:10.1038/s41467-021-27309-1)
Supplement: Supplementary file 4 — Source Data. [file 41467_2021_27309_MOESM4_ESM.zip › Source Data/Source Data - Supplementary Fig. 4.xlsx]

## Sheet: S4a
						AAV-V HFD vs AAV-V		Fold Change (Log2)	P value (-Log10)
							Acly	-5.70781	2.34426
							Scd3	-4.7571	1.80387
							Thrsp	-4.67818	2.47603
							Ppp2r5a	-4.41796	1.79064
							Dpp10	-4.08341	1.7674
							Fasn	-3.69644	2.81538
							Dpp10	-3.68515	2.4445
							D430042O09Rik	-3.49573	1.68698
							Rangap1	-3.47124	1.8392
							Prx	-3.3934	2.15932
							Ptpn6	-3.34006	1.85412
							Scd1	-3.33655	2.32942
							Idh1	-3.29488	2.0873
							Adm	-3.19493	2.00967
							Olfr744	-3.0951	1.69677
							Ovol2	-3.00515	1.40003
							1700028I16Rik	-3.00045	1.52056
							Lcn12	-2.93976	2.06971
							Gsta4	-2.92514	2.08483
							Pabpc5	-2.9222	2.53429
							4930573I07Rik	-2.90043	1.62912
							Fstl1	-2.86747	1.99423
							Fdft1	-2.86564	2.25052
							1700066J03Rik	-2.85706	1.92472
							Cald1	-2.84854	2.30872
							Xylt1	-2.83906	1.9292
							Dffa	-2.82758	2.4134
							Neurog1	-2.81393	3.02385
							Tlcd2	-2.79905	2.3703
							Zbtb7c	-2.79565	1.60692
							2900040C04Rik	-2.7895	2.02254
							Eva1b	-2.78049	1.48664
							Gm36556	-2.76515	2.36748
							Zfp608	-2.76178	2.18525
							Atp7b	-2.74762	2.16447
							Pgf	-2.72659	2.32099
							Gm11240	-2.70894	1.77499
							Wdr82	-2.70282	2.40351
							AI481877	-2.68386	1.56192
							Sdk1	-2.67288	1.57321
							B4galnt3	-2.67086	2.74182
							Gm11213	-2.64575	2.45141
							Olfr1143	-2.64532	2.83399
							Rgs20	-2.63998	3.44019
							Des	-2.63405	2.13814
							Mad2l2	-2.6285	2.33066
							Zdhhc18	-2.62389	1.35244
							Krtap10-4	-2.62088	3.05759
							Fdps	-2.61145	1.40395
							Trp53tg5	-2.60833	1.64558
							LOC105242800	-2.59292	2.50283
							Nmur1	-2.57442	2.18013
							Tinf2	-2.57295	1.55925
							Col7a1	-2.54151	1.47569
							Ppox	-2.53556	1.77859
							Vps13d	-2.52814	1.5955
							Fam71e1	-2.50659	2.08791
							Otof	-2.50057	1.95009
							Mapk11	-2.49139	2.32348
							Dhrs13os	-2.49066	2.01728
							Slc8b1	-2.48412	3.66314
							Slc38a10	-2.46065	2.34633
							Pde8b	-2.45831	1.66471
							Prpmp5	-2.44239	2.57174
							Olfr738	-2.41912	3.18095
							Acsl5	-2.41577	2.08826
							Fbxw13	-2.4034	1.86989
							Elfn2	-2.401	2.10796
							Glycam1	-2.39275	1.82333
							Acaa1a	-2.39158	2.45423
							Gm11938	-2.39157	1.98327
							Bpifa1	-2.3888	2.96375
							Piezo1	-2.38595	1.78803
							Gm4208	-2.38469	1.71705
							Rfc5	-2.36112	1.36109
							Gm31992	-2.35818	2.50013
							Lrrc48	-2.34682	1.50147
							Tjp2	-2.34121	1.71654
							A630095N17Rik	-2.33839	2.92319
							Cdv3	-2.33474	1.94253
							Fam189a2	-2.33249	2.03157
							Rltpr	-2.33152	2.14462
							Rnf8	-2.32659	2.22101
							Gna15	-2.31783	1.917
							LOC102635467	-2.3167	1.39465
							Sox1	-2.31458	1.8308
							1700067G17Rik	-2.31449	2.02963
							Zfp36l3	-2.31415	2.15445
							Slc38a8	-2.30646	2.36477
							Gif	-2.30372	3.18296
							Epn3	-2.29393	1.90477
							Ahnak2	-2.29275	2.92753
							1700010D01Rik	-2.29212	1.91527
							Tas1r3	-2.28891	1.50547
							Sars2	-2.28064	1.74005
							Pqbp1	-2.28051	2.42304
							1700018A04Rik	-2.27887	2.2053
							Gm31980	-2.27663	2.03302
							Gm19710	-2.27313	1.47034
							LOC105246056	-2.25459	1.81028
							Aoc3	-2.24894	2.29977
							Lrrc19	-2.24589	2.68772
							E130102H24Rik	-2.24565	1.71643
							Erbb4	-2.24148	1.92856
							Teddm2	-2.23446	2.51795
							Slc22a28	-2.23418	2.51749
							Serpinc1	-2.23073	2.38772
							Igf1	-2.22905	2.5437
							Adam11	-2.21166	2.40123
							Snora47	-2.20703	1.91831
							Gm4736	-2.2066	2.14068
							Tsn	-2.20628	2.07211
							Arf5	-2.20474	1.99962
							Qrfp	-2.20152	1.97203
							Iqcf1	-2.19644	2.5527
							Dennd4b	-2.19599	3.17317
							Nelfe	-2.19595	2.06634
							Phf1	-2.17436	1.50565
							Gm19897	-2.17403	1.85103
							Rbm15	-2.17402	2.39324
							Upp2	-2.17276	1.38021
							Itpr2	-2.17064	2.20593
							Stk36	-2.16372	2.14771
							Kctd13	-2.16221	3.22948
							Blm	-2.1531	2.15294
							Ermap	-2.15265	2.4373
							Art3	-2.15067	1.74121
							Gm14296	-2.14308	2.82512
							Thrsp	-2.14217	1.5107
							Set	-2.14179	1.72004
							Cisd3	-2.14054	1.59676
							A930017M01Rik	-2.14039	2.22911
							Ccnf	-2.12856	1.73934
							1110006O24Rik	-2.12525	2.26043
							Meaf6	-2.12393	1.87811
							Def6	-2.12321	3.14817
							Rps6kc1	-2.11925	2.53906
							Tsc22d4	-2.11661	2.69062
							Impg1	-2.10756	1.70903
							Cops8	-2.10601	1.49368
							LOC101056001	-2.10559	3.37617
							Rasgrp4	-2.1003	1.32236
							Ptch2	-2.09448	2.13678
							Car7	-2.08797	2.30278
							Rap1a	-2.0852	1.33596
							Lmntd2	-2.08517	1.5112
							Sptbn4	-2.08511	1.68095
							Trank1	-2.08228	1.32
							Gm35147	-2.07595	1.61128
							Gm36561	-2.07213	2.03695
							Shc2	-2.06971	2.24505
							Lce1a2	-2.06943	2.34308
							Hoxb5os	-2.06525	1.50397
							Espnl	-2.06486	2.88058
							Ndufaf5	-2.06206	1.97065
							Slc22a6	-2.06161	2.03273
							A730043L09Rik	-2.06041	2.43785
							Dok3	-2.05955	2.31795
							Nbl1	-2.05779	2.39115
							Mgea5	-2.055	2.81599
							Trub1	-2.05218	2.32462
							Acer2	-2.04342	2.24809
							Kcna7	-2.03506	2.5451
							Banf2	-2.02667	1.91192
							Rad54l2	-2.02635	1.51988
							Bid	-2.02589	2.11678
							Gapdh	-2.02399	2.17397
							Tle2	-2.02288	3.31475
							4930519L02Rik	-2.02002	3.30168
							Tbc1d8	-2.01847	2.76777
							Setd1b	-2.01255	1.69317
							Crx	-2.01103	2.16789
							Gm8479	-2.01089	1.79745
							Ar	-2.00955	1.46866
							Orm3	-2.00816	2.45995
							Gm12992	-2.00116	2.31943
							Sun5	-1.99487	2.38599
							Gm13049	-1.99383	1.70952
							Cnga3	-1.98862	2.04614
							Slc45a3	-1.98375	2.41695
							Rgs7	-1.98225	2.11234
							C330007P06Rik	-1.98075	1.71578
							Hspg2	-1.98063	2.24914
							Tspan32	-1.98038	1.37214
							9330182L06Rik	-1.97657	2.18533
							Adprhl1	-1.97537	2.46623
							Cfhr2	-1.97512	2.59306
							Hist1h3c	-1.97232	2.91544
							Aqp7	-1.97073	2.19498
							2310047N11Rik	-1.96979	1.88176
							Hk3	-1.96784	2.23007
							Rhbdl2	-1.96724	1.57909
							Zfp385a	-1.96536	2.59127
							Fcrl5	-1.96397	2.14366
							Cps1	-1.96056	1.42727
							Pdk1	-1.95689	2.63632
							Serf1	-1.95539	1.82093
							Cnga1	-1.95446	2.00272
							Dcdc2b	-1.95109	2.47722
							Tmem211	-1.94699	1.89363
							Cdhr2	-1.94481	1.56817
							Smpd1	-1.94231	1.93432
							Mapk8	-1.93032	1.47269
							LOC102634429	-1.92972	1.54469
							Cdh13	-1.9262	1.82618
							Olfr372	-1.9257	2.8631
							Dicer1	-1.92546	2.31206
							Amer3	-1.92297	2.06563
							Kcnq4	-1.92279	3.00328
							Tnfrsf14	-1.92092	1.82946
							Sf3b2	-1.92055	2.49785
							Nrsn2	-1.91584	3.39622
							Trpv2	-1.9129	1.65382
							AU020094	-1.90248	2.13719
							Six1	-1.89963	2.5493
							Eif3k	-1.89339	1.59705
							Kbtbd2	-1.89214	1.43362
							BB557941	-1.89119	1.55355
							Tuba3b	-1.89113	2.14952
							Mdga2	-1.88742	2.72973
							Ets2	-1.88529	1.75077
							2900011F02Rik	-1.88294	1.60369
							Bmp1	-1.88123	1.79451
							Wbp2	-1.88058	1.90898
							Kif3c	-1.87869	1.73943
							LOC105243223	-1.87641	2.06583
							Wdr43	-1.86955	2.04384
							Tulp2	-1.86765	1.58119
							Acacb	-1.86748	2.40905
							Hmgn2	-1.861	1.41632
							Ubtf	-1.85652	1.96458
							Olfr123	-1.85606	2.35177
							Cxxc1	-1.85539	1.73833
							Syp	-1.85138	2.27532
							Pbx1	-1.8512	2.61462
							Snhg7os	-1.85055	1.62563
							C530008M17Rik	-1.84876	1.44743
							Slc28a1	-1.84791	2.34239
							Tmem215	-1.84226	2.2189
							Lhfpl1	-1.8379	3.01591
							Celf4	-1.83603	1.70953
							Gm12216	-1.83444	2.81629
							Gm9258	-1.83146	2.14659
							Elk4	-1.82956	1.50338
							Klhl12	-1.82931	1.54773
							1810009N02Rik	-1.8255	2.3008
							1700064F23Rik	-1.82517	1.78151
							Olfr544	-1.82322	2.28621
							Krt16	-1.81558	1.43786
							Gm29676	-1.80942	1.86233
							Ebp	-1.80867	2.04887
							Gtpbp6	-1.8083	2.8297
							4921521D15Rik	-1.8081	1.5043
							Itpkb	-1.80797	2.73428
							Gpcpd1	-1.80392	1.37929
							1700061I17Rik	-1.80329	2.68908
							Dsc3	-1.7995	2.36589
							Dennd4a	-1.79736	1.8684
							Cdk4	-1.79191	1.90559
							Notum	-1.78812	1.59378
							LOC102640035	-1.78803	2.00257
							Lpar5	-1.78787	1.65157
							Gm10482	-1.78399	1.65428
							Asb18	-1.78349	1.72928
							2810449D17Rik	-1.78183	1.40713
							Pdia5	-1.78177	1.59805
							Gm31134	-1.77991	2.64865
							Glis2	-1.77759	2.37701
							Dmwd	-1.77577	1.68778
							Atxn7l2	-1.77459	2.26779
							4930509E22Rik	-1.76816	1.58412
							Olfr122	-1.76767	1.52422
							Tbc1d22b	-1.76521	1.75082
							Eif5a2	-1.7638	2.03088
							A4galt	-1.76291	1.96706
							Dct	-1.76016	1.40697
							Vmn1r87	-1.75889	1.73443
							Ift27	-1.75865	1.57197
							Cyp2d9	-1.75109	1.33835
							Saraf	-1.75058	1.94849
							Eif1	-1.75021	2.03747
							Gm36117	-1.74947	1.41902
							LOC105244433	-1.74663	2.60178
							March9	-1.74581	1.70039
							Pydc3	-1.74564	1.78383
							Mfsd4	-1.74477	2.07216
							Theg	-1.74382	1.96873
							Hsd17b2	-1.74366	1.44738
							Zfp367	-1.74192	2.00381
							9530034A14Rik	-1.74143	1.58044
							Dvl3	-1.74094	3.64147
							Flot2	-1.73822	1.68935
							Snx32	-1.73803	1.47226
							Hspb9	-1.73392	1.50106
							Gm9802	-1.73337	4.07206
							Olfr1402	-1.72906	2.29716
							Xdh	-1.72415	1.69181
							Rexo1	-1.72403	1.75955
							Rhd	-1.72337	2.03043
							Ppnr	-1.72068	1.69717
							Fam46c	-1.71864	1.34984
							Rmrp	-1.71694	1.95408
							Ap1g1	-1.71433	1.59145
							Tbcb	-1.70831	2.71566
							Cacna1b	-1.70785	1.88027
							Lrp5	-1.70765	2.14399
							1700016P03Rik	-1.70755	1.7578
							Arrdc2	-1.70368	2.11985
							9930111J21Rik1	-1.70149	2.34893
							Gm33989	-1.69903	2.11276
							Cblb	-1.69739	1.70778
							Gpr137	-1.69634	1.60646
							Tmbim1	-1.69492	1.83298
							Acad9	-1.69348	2.08444
							Mog	-1.69237	1.68683
							Numbl	-1.68939	2.1363
							Syngr2	-1.68919	2.0229
							Sumo3	-1.68581	2.84291
							Nr1h2	-1.68501	1.5389
							Gm13286	-1.68478	1.91925
							Atp6v0b	-1.6843	2.94593
							Raver2	-1.68262	1.31775
							Hist1h1e	-1.68035	1.31455
							Nrbf2	-1.67774	2.61254
							Arhgdib	-1.67227	2.08299
							Gm10706	-1.66729	2.15976
							Prm1	-1.66687	1.68278
							Aldh2	-1.66665	1.88834
							Gm28876	-1.66503	2.76514
							Tlr9	-1.66463	1.81112
							Tcp11l2	-1.66163	3.53552
							Gm10318	-1.65664	1.85021
							Ube2f	-1.65608	2.57233
							Sart1	-1.65438	2.59757
							Cyp2c29	-1.65348	2.77005
							2410137M14Rik	-1.6506	1.82444
							Aym1	-1.64969	1.68339
							Gm29782	-1.64793	2.72416
							Gm24463	-1.64783	2.19974
							Batf2	-1.64591	1.75257
							Stat5a	-1.64583	1.50588
							Gm9789	-1.63753	1.63908
							LOC105244220	-1.63735	1.52525
							St6galnac4	-1.63574	1.64119
							1700056E22Rik	-1.63508	2.32093
							Plcb1	-1.63359	1.91123
							Gm9924	-1.63182	2.59412
							Tpi1	-1.62958	1.65858
							Foxq1	-1.62785	2.17136
							Ppp1r3e	-1.62247	1.8638
							1700080N15Rik	-1.62246	1.32559
							Gm26511	-1.62131	1.8816
							Slc27a1	-1.61952	1.99178
							LOC102637491	-1.61755	1.89384
							Zfp385c	-1.61612	1.42579
							Anp32a	-1.61426	2.19873
							Rell1	-1.61226	1.85147
							Gm26808	-1.61073	2.24664
							Ang3	-1.60893	1.97348
							Vsig10	-1.60754	2.35557
							Aldh3b3	-1.60709	1.91478
							Fscn2	-1.60404	2.303
							Mthfsd	-1.60183	2.914
							Wls	-1.59756	2.00825
							Cd7	-1.59677	1.50865
							Nr1h4	-1.59514	1.47058
							Ltc4s	-1.59343	2.11544
							Myl6b	-1.59001	1.76582
							Gm5106	-1.58961	2.07166
							Nog	-1.5877	1.30806
							Utf1	-1.58262	1.55183
							Gabra2	-1.58257	1.78649
							Ngfrap1	-1.58156	2.17293
							Tmc7	-1.57877	1.54697
							Scrn3	-1.57805	1.55084
							Tgfbr3l	-1.57589	1.89114
							Scarletltr	-1.57559	2.30733
							Wipf3	-1.57287	2.06939
							Rtkn	-1.57243	2.10283
							6030442E23Rik	-1.57222	1.64765
							Ssrp1	-1.56978	1.45385
							2810006K23Rik	-1.56847	1.9357
							Arhgef10l	-1.56714	1.73285
							Lelp1	-1.56378	2.45326
							Abcf1	-1.56331	1.77172
							Map6	-1.56137	1.57393
							AU040972	-1.56015	2.34496
							Rs5-8s1	-1.55969	1.80971
							Hoxa9	-1.55893	2.18358
							Hspa9	-1.55812	2.33067
							Foxh1	-1.55159	1.39418
							Nanos3	-1.55001	2.12285
							Barhl1	-1.54982	2.45691
							Cnbp	-1.54864	1.57956
							Mid1	-1.5466	1.68035
							Triobp	-1.5463	1.94789
							Rps27l	-1.54451	3.02007
							Crnde	-1.54433	1.96405
							Snora81	-1.5434	1.57228
							Bcar1	-1.53998	1.95346
							Brpf1	-1.5391	2.55507
							Pcsk1n	-1.53728	1.53056
							Ulk3	-1.53591	1.53639
							Trp53i13	-1.5347	1.49014
							Plaa	-1.53403	1.46097
							Cd22	-1.53201	2.28928
							Elane	-1.5312	1.56949
							5430440L12Rik	-1.52914	1.86313
							Stxbp3-ps	-1.52907	1.68004
							D5Ertd579e	-1.52692	2.2518
							Tbata	-1.52588	2.10826
							C330021F23Rik	-1.52576	1.86716
							Sox21	-1.52496	2.44567
							Nfe2l3	-1.52389	1.92997
							BC028471	-1.52345	1.4439
							Ctnna2	-1.52068	1.4242
							Gfm1	-1.51773	1.62925
							Gfra4	-1.51691	1.48433
							Rnpepl1	-1.51498	1.55527
							Mfap4	-1.51231	2.02258
							Vash1	-1.51129	2.11331
							Tox4	-1.51091	1.41408
							Olfr570	-1.5069	1.38842
							H2afy2	-1.50636	2.47324
							Ssbp2	-1.50468	1.32635
							Gpt2	-1.50382	3.96679
							Mrps33	-1.4991	1.82361
							Rdh12	-1.49763	1.55464
							Zfp575	-1.49604	2.0324
							Cstb	-1.49599	3.04313
							Ddx6	-1.49525	2.18144
							Pex6	-1.49245	2.29386
							Aldh7a1	-1.49066	1.41645
							Inpp5e	-1.48852	1.64619
							Dzip1l	-1.48625	1.89195
							Pacsin1	-1.48398	1.57584
							Prp2	-1.48369	2.06163
							Cad	-1.48298	2.03704
							Plekho2	-1.48287	1.96544
							Dnajb6	-1.48284	2.04178
							Lhx8	-1.48195	2.74447
							Dbi	-1.47713	1.46945
							Pign	-1.47644	2.65292
							LOC102640811	-1.47511	2.12887
							Ubc	-1.47342	1.31538
							Kcnh2	-1.46854	2.12521
							Ino80b	-1.46555	1.64996
							Slc2a9	-1.46528	2.06556
							Gm12576	-1.46135	2.52563
							Ermard	-1.46001	1.60262
							Trim71	-1.4561	1.81011
							Pde1a	-1.45572	1.82536
							Top3a	-1.45572	1.56361
							Dda1	-1.45569	1.48908
							Gm35358	-1.45416	1.39264
							Krtap19-5	-1.45397	1.58471
							4933406C10Rik	-1.4535	1.62577
							Capzb	-1.45312	1.83268
							Gm38572	-1.45295	1.64103
							Lonrf1	-1.44788	1.59793
							Wsb2	-1.44754	2.07672
							Tex35	-1.44752	1.77054
							Lhx1os	-1.44235	1.5573
							Apbb3	-1.43773	1.9846
							Sema5a	-1.43642	1.67264
							Rnf41	-1.43575	1.38901
							Adk	-1.43543	1.35962
							Rps6kb1	-1.43527	1.80789
							Sstr5	-1.43251	2.29
							Aldh3a1	-1.43171	1.54609
							Thop1	-1.43149	1.5384
							Mical1	-1.43101	2.12982
							Ncoa5	-1.43028	1.91483
							Tmem240	-1.42965	2.70565
							BC043934	-1.42875	1.96484
							Khsrp	-1.42576	2.13758
							Galnt7	-1.42546	1.99079
							Palm	-1.42415	1.55448
							Hdx	-1.42413	1.50889
							Olfr6	-1.41837	1.34012
							Ranbp10	-1.41821	1.49391
							Gm13304	-1.41746	2.21806
							D530017H19Rik	-1.41228	4.08205
							Adrm1	-1.41173	1.53384
							Crybg3	-1.4107	1.82809
							Id3	-1.41061	2.25775
							Poldip2	-1.40498	1.71339
							Mknk1	-1.40487	2.08866
							Ttc39c	-1.40002	1.89298
							Myl12b	-1.39986	2.14574
							Snx11	-1.38774	1.8353
							Evx2	-1.38674	1.66049
							Ankrd17	-1.38514	1.96456
							E130304I02Rik	-1.37768	1.62365
							Tcf7l2	-1.37476	1.37796
							March1	-1.37167	1.95744
							Plekha5	-1.37009	1.43149
							Ndufv3	-1.36968	1.33127
							Prrx2	-1.36481	2.42969
							Mgl2	-1.36479	1.54651
							Arl4c	-1.36447	1.38432
							Ipo13	-1.35422	2.49703
							Wrn	-1.35262	3.1053
							Nat9	-1.34853	1.6077
							Gm5433	-1.3445	2.61626
							Actg1	-1.34333	1.33889
							2410152P15Rik	-1.34103	1.61175
							Gm5079	-1.33644	1.5374
							Tmem28	-1.33476	2.13709
							BC006965	-1.33304	1.44067
							Gm12853	-1.33288	2.5583
							Gm14321	-1.32938	1.45219
							4930512M02Rik	-1.32858	1.54402
							Usp14	-1.32696	1.33023
							Gm29766	-1.32459	2.09552
							Hsd17b12	-1.32255	1.35866
							Mroh4	-1.31981	1.53777
							Treml2	-1.31914	1.7767
							Lrig2	-1.31888	2.46974
							Cnot3	-1.31538	1.93233
							E130116L18Rik	-1.31192	1.35098
							Phc2	-1.30933	1.64147
							4931431B13Rik	-1.30739	1.79197
							Rnu3b1	-1.30634	1.61752
							Arl2	-1.30503	1.98764
							Rpl7	-1.30407	2.24655
							1700049J03Rik	-1.30219	1.71543
							Oacyl	-1.30131	2.60345
							Scnn1a	-1.3009	3.75939
							Fam110a	-1.29908	1.57257
							Ren1	-1.29485	2.59158
							Notch3	-1.29227	1.39733
							Gabrr2	-1.29108	1.81117
							A230050P20Rik	-1.29067	1.40227
							Adcyap1r1	-1.28846	1.39591
							Arhgef15	-1.28754	1.33722
							Rxrb	-1.286	1.96296
							BC037032	-1.28503	2.26112
							Ptpn5	-1.2835	1.41869
							Pitpnm2os1	-1.28129	1.8513
							Ptma	-1.27855	2.07636
							Gm9757	-1.27721	1.30428
							Aff3	-1.27346	1.43135
							Ddrgk1	-1.26942	1.90177
							Ctdspl	-1.26903	1.78115
							Bptf	-1.26253	1.78655
							Igfbp3	-1.26243	1.92642
							Fam107a	-1.26108	2.77844
							Dazap1	-1.26053	1.94034
							Erc2	-1.25974	1.5959
							Plekha6	-1.25049	2.52031
							Arhgap28	-1.2481	1.34373
							Ggps1	-1.24445	1.39792
							Raet1b	-1.24075	1.32699
							Zcchc24	-1.23842	1.39361
							Ptma	-1.23751	2.23515
							Senp3	-1.23309	2.12486
							Gm35472	-1.23299	2.50226
							Tns1	-1.226	1.51926
							P2rx2	-1.22468	1.46661
							Rmi1	-1.22186	2.30903
							Tle3	-1.2179	1.98537
							Smg5	-1.21403	1.55182
							Epc2	-1.20926	1.61905
							Trap1	-1.20667	1.4707
							Cyp2d12	-1.20546	1.46004
							1700022A21Rik	-1.20186	1.53968
							Gm5176	-1.20127	1.50047
							Etohd2	-1.20121	1.72765
							Hnrnpm	-1.19856	1.4588
							Adh1	-1.19766	2.62897
							Kdm5a	-1.19609	2.15687
							4931402H11Rik	-1.19576	1.51364
							Cpsf7	-1.19359	1.65016
							Gm1070	-1.19286	1.46335
							Cln3	-1.18719	1.43876
							Zfp866	-1.18013	1.53603
							Cdk5rap3	-1.17957	1.83442
							Trafd1	-1.17784	1.70442
							Ocel1	-1.17345	2.0184
							Slc38a9	-1.17187	1.82836
							Ctnnbl1	-1.17114	1.32711
							Psd4	-1.17016	2.09324
							Atxn7l1	-1.16921	1.41939
							Nrp1	-1.15754	1.51891
							Zfp672	-1.15594	1.33754
							Pkd1l2	-1.15423	1.47407
							Lpar2	-1.15189	1.85589
							Apobec3	-1.14859	2.03856
							Ywhaz	-1.14801	1.57287
							Bloc1s3	-1.14269	1.93934
							Cyp2r1	-1.13051	2.06585
							Fam109b	-1.12892	1.58816
							Cideb	-1.12445	1.5602
							Astl	-1.12173	1.63477
							Anp32a	-1.11851	1.91505
							Pgam2	-1.116	1.36117
							Eno1	-1.11586	1.49376
							9230110C19Rik	-1.11585	1.70906
							Gm12440	-1.11569	1.5009
							Mlip	-1.10936	2.57848
							Cbx1	-1.10779	2.04813
							Brd2	-1.10609	1.57078
							Irak2	-1.1042	2.029
							Eno1b	-1.10219	1.64133
							Tmbim4	-1.09939	1.97355
							Dnm1	-1.09898	1.82263
							Cfl1	-1.09842	1.79838
							Gtf2h5	-1.09722	1.51478
							Slc8a3	-1.09706	2.03555
							Hsp90b1	-1.0903	1.31418
							Tial1	-1.08878	1.35074
							Pdzrn3	-1.08719	2.39078
							Gata5	-1.08488	1.54527
							Gm6537	-1.08257	1.55365
							Bag2	-1.08032	1.47535
							Sel1l	-1.07455	1.41477
							Tia1	-1.07417	1.57801
							Srrm2	-1.06624	1.58593
							Itga10	-1.06362	1.99008
							Cnnm3	-1.05367	2.55163
							Zmym5	-1.05148	2.48157
							Car14	-1.0433	1.43865
							Cdh16	-1.04282	1.36904
							Arhgap27os2	-1.04258	1.55665
							Tenm4	-1.03614	1.53724
							Galk1	-1.03591	1.87643
							Lrrc27	-1.03573	1.37943
							4930451E10Rik	-1.03504	1.78496
							Rnf180	-1.03457	1.51256
							Bub3	-1.03156	1.60082
							Lhx6	-1.03062	1.89705
							LOC102642673	-1.02952	2.11657
							Mrpl27	-1.02423	1.66563
							Lrrc16b	-1.02412	1.41651
							Snap25	-1.02303	2.23289
							Apoc3	-1.02107	1.41924
							Krt222	-1.01984	1.77976
							Cyp2d11	-1.00758	1.40993
							Lrrc17	-1.00494	1.7069
							Trip12	-1.00175	1.3333
							Pygm	-1.00093	1.71632
							Etfa	1.00214	2.30074
							Rpl37a	1.00291	1.5817
							1700073E17Rik	1.00476	2.87448
							Ppm1k	1.00904	1.91633
							Atp5o	1.01024	1.69569
							Chmp2a	1.0111	1.32672
							Tmem234	1.01211	1.46908
							Rbck1	1.01656	1.5549
							Tpm3	1.02295	1.80781
							Medag	1.02319	2.16319
							Prelid1	1.02927	2.23671
							Tpt1	1.02997	1.38763
							Rps24	1.03536	1.43694
							Calm2	1.03756	1.51167
							Mrpl23	1.03841	1.86543
							Galt	1.03868	1.57109
							Atox1	1.03929	1.80462
							Atg3	1.04109	2.09982
							Rxra	1.0422	2.04853
							Rps20	1.04223	1.51174
							Glyctk	1.04462	1.47238
							Ppp1ca	1.04858	2.12199
							AW112010	1.04954	1.92774
							Srsf5	1.05371	2.13575
							Naa38	1.05604	1.78172
							Hint1	1.06779	2.92561
							Decr2	1.06818	1.62224
							2700060E02Rik	1.06855	1.30581
							P2rx4	1.06947	1.6428
							Pop5	1.07004	1.643
							Rpl13	1.07117	2.03074
							Tomm5	1.0724	1.59698
							Tax1bp3	1.07962	1.77618
							Srsf3	1.08126	2.73267
							Sdhb	1.0816	1.65868
							Papd4	1.08514	2.51978
							Ict1	1.08581	1.33866
							Vkorc1	1.08672	1.87876
							Arhgef12	1.09073	1.31835
							Eif5a	1.10297	1.89448
							Rsph3b	1.10425	1.69484
							Tma7	1.10828	2.42465
							Ndufs2	1.11507	1.32855
							2010107E04Rik	1.11525	1.37837
							ND4	1.12868	1.5445
							Gltscr2	1.12944	1.41317
							Gamt	1.13285	2.0007
							Ppia	1.13742	4.94911
							Edf1	1.14002	2.02806
							Pdap1	1.14427	1.34787
							Psmd8	1.14782	1.78211
							Polr2i	1.15615	3.14916
							Smpdl3a	1.15661	1.40968
							Ogdh	1.15987	2.19627
							Eef2	1.16511	1.32463
							Prdx1	1.16833	1.36379
							Ap3b1	1.1713	1.66575
							Ufc1	1.17168	1.30523
							Eif4a2	1.17368	1.48854
							Ubb	1.18245	1.5728
							St3gal5	1.18444	4.25094
							Sumo1	1.18708	1.34241
							Mcl1	1.18868	3.87655
							Sumo2	1.19154	2.10884
							Arl1	1.20093	1.37181
							Cct5	1.20267	1.91558
							Hmox1	1.20671	1.3686
							Anapc11	1.20869	3.12233
							Fau	1.21101	2.26141
							Haao	1.21311	1.52428
							Urah	1.21364	2.0978
							Ran	1.22168	1.55692
							Fau	1.2246	2.03378
							Gnb2	1.22541	2.19477
							Fars2	1.22573	2.50639
							Cox7b	1.22703	1.30795
							Morf4l1	1.23181	1.66921
							Tspan33	1.23353	1.57511
							Cotl1	1.23578	1.3447
							Vdac2	1.23795	1.99534
							Tprgl	1.24068	1.77996
							Rplp1	1.24129	1.3496
							Cct5	1.24302	1.77235
							Serp1	1.24396	2.03033
							Ndrg2	1.24844	1.62265
							Ddb1	1.25123	1.53048
							Bckdhb	1.25261	1.6308
							Nav2	1.25462	1.62857
							Prdx5	1.25659	2.31071
							Mpc2	1.26767	2.25352
							Stat3	1.26802	1.89372
							Pipox	1.27354	2.1389
							Snord17	1.2764	1.44369
							C130074G19Rik	1.28605	1.88646
							Gng5	1.28847	1.53861
							Arpc5	1.29208	1.8595
							Ecsit	1.29387	2.10108
							Rps20	1.29484	1.64503
							Sord	1.29612	2.36209
							Rbp1	1.29705	1.31354
							Ndufab1	1.29801	2.18654
							Atp5b	1.30169	1.70764
							Milr1	1.30848	2.06087
							Mrpl14	1.30858	1.43331
							Lgals3	1.30943	1.66494
							Slc40a1	1.31193	1.69185
							Rps4l	1.31248	1.60445
							Tef	1.31485	2.02625
							Exosc2	1.31589	1.8589
							Coa3	1.31894	2.3818
							Uqcrq	1.32579	2.65674
							Cdc37	1.32791	1.37321
							Dynlrb1	1.32914	2.07109
							Leap2	1.33135	1.45194
							Gm6579	1.33328	1.888
							Eif3g	1.33328	1.53408
							Idh3b	1.33359	1.48395
							Ndufc1	1.33494	1.91568
							Cct8	1.33661	1.67127
							Ubald2	1.3396	2.27503
							Morf4l1	1.3404	2.24025
							Cyp2c69	1.34105	1.48991
							Gpx4	1.34519	2.31737
							Psma3	1.34584	2.37723
							Errfi1	1.34825	2.24234
							Slc25a3	1.35031	1.41892
							Prdx6	1.35272	1.94918
							Cfap20	1.35423	1.55539
							CYTB	1.35496	1.96785
							Vps28	1.35787	1.62153
							Cox14	1.35879	3.45058
							Ppdpf	1.35939	1.45219
							2410015M20Rik	1.36177	2.07015
							Mdh2	1.36228	2.1924
							Psmb6	1.36337	1.30177
							Ndufb7	1.36867	1.92159
							Sepw1	1.37083	1.70819
							Swi5	1.37239	2.5877
							Pomp	1.37436	2.1546
							Mrps16	1.37744	2.22417
							Rwdd1	1.38615	2.3145
							Scand1	1.38705	1.82317
							Actb	1.3915	1.96778
							Map1lc3b	1.3933	1.35568
							Phldb2	1.39379	1.43907
							Tpt1	1.39514	1.61302
							H3f3a	1.39689	1.74148
							Glul	1.39801	1.75166
							Mpc1	1.40154	2.00578
							Csnk1g2	1.40718	2.04951
							Mapkapk2	1.41242	1.36255
							Cyp2c54	1.41266	1.32767
							Atxn10	1.41671	1.58844
							Gsta3	1.41848	1.83153
							Akr1a1	1.41848	1.79331
							Sephs2	1.42168	1.61531
							Rbm3	1.42407	2.50373
							Eif4a1	1.42412	1.32888
							Psmc3	1.42611	1.64398
							Arl5a	1.4269	1.80337
							Cops5	1.42755	1.50219
							B230118H07Rik	1.43066	1.41589
							Ubb	1.43083	2.14494
							Lap3	1.43116	1.59301
							Mpc1	1.43596	2.3875
							Txn1	1.43767	2.34733
							Grpel1	1.43909	1.86212
							Rrp7a	1.43997	1.33991
							Rbm42	1.44038	1.95054
							Srr	1.44657	1.47548
							Mcl1	1.45277	1.49619
							Uqcrc1	1.45355	2.83924
							Psmb10	1.45739	1.60075
							Eif3i	1.45883	1.46114
							Ndufb2	1.45908	2.91479
							Gas6	1.46	1.51706
							Etnk2	1.46399	1.66106
							Cxcl12	1.4659	2.51338
							Chchd1	1.47339	2.18776
							Amd2	1.47622	1.83268
							Prpf8	1.47641	1.67295
							Atp5g3	1.47656	1.54662
							Rasgrp2	1.47683	1.34833
							Adssl1	1.47963	1.94243
							Ak3	1.4801	2.35609
							Gstk1	1.48228	1.3119
							Aldh4a1	1.48547	2.09795
							Med10	1.48945	2.0455
							Atp5a1	1.49044	2.15509
							Psmb6	1.49145	2.243
							Apobec1	1.49291	2.94961
							Prelid1	1.49541	1.64301
							Ifitm7	1.49595	1.56441
							Atad3a	1.49616	1.35225
							Usp50	1.50104	1.89555
							Bloc1s1	1.50197	1.54981
							Ndufs7	1.50212	1.56046
							Pcyt2	1.51052	2.94395
							Ptges3	1.51185	2.98924
							Mrfap1	1.51193	1.36548
							Klf9	1.51449	1.51843
							Herpud1	1.51491	1.60753
							Trp53inp2	1.51507	1.86881
							Pdcd6	1.52106	2.19447
							Gm12657	1.52107	1.35222
							Ndufv2	1.5245	2.60646
							Etfa	1.5252	2.45966
							Cops5	1.52678	2.8896
							Snhg6	1.52772	1.42946
							Rab9	1.53209	2.32545
							Gstp2	1.53278	1.80035
							Acot13	1.53622	1.93084
							Abcd3	1.53789	1.69219
							Krcc1	1.53871	1.71899
							Esd	1.53941	2.81992
							Gstz1	1.5407	2.60133
							Etfb	1.55013	2.02717
							March6	1.55289	1.8508
							C1qbp	1.553	1.42046
							Polr2i	1.56126	1.56794
							Mrps21	1.56216	2.37218
							Use1	1.56303	2.50853
							Trpc4ap	1.56484	1.44787
							Chchd2	1.56533	2.239
							Dcaf11	1.5654	1.57465
							ND4L	1.56795	1.38318
							ND3	1.56934	1.81987
							Etfb	1.5706	2.03132
							Swi5	1.57137	1.84613
							Gm13202	1.57263	1.91515
							Rnaseh2c	1.57357	2.39948
							Anxa5	1.58287	1.37159
							Hdlbp	1.58288	1.81545
							Bdh2	1.58335	1.3266
							Ndufs3	1.58369	1.67842
							Psma7	1.58634	2.07741
							Psma2	1.60745	1.81368
							Hax1	1.61359	2.4891
							Adh5	1.61388	1.66496
							Ak3	1.61397	1.65742
							Ak2	1.61821	2.04277
							Dazap2	1.62058	1.75622
							COX1	1.62879	2.11221
							Msrb1	1.63859	2.19623
							Deb1	1.63859	1.98629
							Cox16	1.63932	1.66455
							Hnrnpa3	1.63966	3.37139
							Bag6	1.6451	1.64573
							Dhdh	1.64553	1.41251
							Cald1	1.646	3.57857
							Pah	1.65024	1.50451
							Apoo	1.65161	2.163
							Prdx3	1.66074	1.48282
							Gck	1.66167	1.71066
							Ubxn1	1.66414	3.15909
							C330007P06Rik	1.67305	1.99339
							Mrpl20	1.68118	1.64387
							Hint2	1.69148	1.84132
							Scd4	1.69576	1.90158
							Ube2v1	1.70118	1.36619
							Dbp	1.70268	1.53519
							Fam213b	1.70291	2.63671
							Nr1h4	1.70948	1.69247
							Eif3b	1.70961	2.14106
							Psma3	1.71495	1.33133
							Tsc22d3	1.71522	1.61749
							Ndufb3	1.71934	1.73855
							Trp53bp1	1.72044	2.68639
							Uqcrfs1	1.7207	3.10263
							Prdx6	1.72105	2.71101
							Avpi1	1.72153	3.29237
							Eif4h	1.72483	2.34658
							Tcf25	1.72679	2.67551
							Eci1	1.7324	1.78241
							Sdhc	1.73829	3.63557
							Lamtor2	1.74743	3.83916
							Dctn3	1.74975	1.76803
							Aldh1a7	1.75491	2.82064
							Psma4	1.76072	2.80171
							Spg7	1.76233	2.46708
							Prr14	1.76262	1.37354
							Crip2	1.76332	1.44415
							Carhsp1	1.76954	1.67761
							2310036O22Rik	1.77009	1.38746
							Ube2d3	1.77196	4.76118
							Dnajc7	1.77948	3.08623
							Bnip3	1.78131	2.15968
							Akr1c13	1.78795	2.18206
							Acaa2	1.78802	2.64761
							Sec14l4	1.78818	1.90608
							Prkag1	1.79602	1.75962
							Smarca4	1.79618	2.89162
							Copz1	1.79671	2.45618
							Tmem219	1.80164	1.56332
							Trim24	1.8029	2.10181
							Atp6v0e	1.81017	1.46514
							Akt2	1.81253	1.73146
							Endog	1.82112	1.44448
							Ywhae	1.82146	2.23722
							Psma1	1.82489	2.002
							Mroh1	1.82692	1.33846
							Mdh1	1.8273	1.56375
							Got2	1.82986	2.82209
							Hrsp12	1.82996	1.83374
							Hacd3	1.83189	1.89576
							Pcbp1	1.83675	1.39026
							Slc25a47	1.84087	2.463
							Sdhd	1.84328	1.80106
							Fbxo21	1.84526	2.09911
							Psmb4	1.85562	2.56497
							Med10	1.85878	1.38011
							Fam50a	1.86366	1.90444
							Abhd14b	1.87102	3.53968
							Mtss1	1.87207	2.01515
							Upb1	1.87462	2.16507
							Agap3	1.88133	2.77517
							Dctpp1	1.88176	1.88874
							Pomp	1.88252	1.57654
							Prdx5	1.88615	1.54021
							Hnrnpab	1.88777	1.37476
							Dynlt1f	1.88801	2.78944
							Tspo	1.88834	1.43899
							Lypla2	1.88904	2.3038
							Nr1h3	1.88906	2.61337
							Sept7	1.88907	3.09452
							Vamp8	1.89012	2.57413
							Nudt19	1.8922	1.86016
							Atp5f1	1.89274	1.46626
							Cct4	1.89288	1.59933
							Rsrp1	1.89312	1.47401
							Gpx1	1.89468	2.73793
							Mrpl34	1.90313	1.89196
							Psma6	1.90337	1.61306
							Aqp9	1.90746	1.3666
							LOC102641654	1.9158	2.51385
							Bdh1	1.91593	2.16362
							Ppa2	1.9165	1.39458
							Glyat	1.91737	2.63896
							Rgn	1.92305	1.78468
							Gm7936	1.93752	2.2771
							Gcdh	1.94456	2.41437
							Saa4	1.94818	2.21932
							Slc29a1	1.95173	3.63267
							Ccdc124	1.95173	1.31766
							Atxn7l3b	1.95928	1.51353
							Hibadh	1.96414	1.75195
							Fam195b	1.96644	2.36686
							Ppp2r2d	1.96741	1.68263
							Eif3a	1.96799	1.40246
							Pmpcb	1.97171	1.66793
							Arhgdib	1.97411	2.28203
							Arpc3	1.97764	2.02
							Nol7	1.97826	1.32793
							Aldh7a1	1.98493	1.78433
							Rnf114	1.9855	1.61872
							Gjb2	1.98832	2.3984
							Taldo1	1.99002	1.86249
							Hmgcl	1.99357	2.56474
							Phyh	1.99467	3.21946
							Phyhd1	1.9948	2.10679
							Atf5	2.00336	1.77065
							Gosr2	2.005	1.36936
							Ap3m1	2.00586	1.44752
							1110012L19Rik	2.00787	1.3725
							Paox	2.00933	1.44512
							Atp5o	2.01107	2.00567
							Atf5	2.01416	3.73071
							Apol9b	2.01702	2.34424
							Msra	2.01938	2.40906
							Gckr	2.01956	1.55603
							Ndufv1	2.02271	1.88726
							Dennd5a	2.02306	1.46398
							Cat	2.02402	1.73219
							Cs	2.02501	1.7057
							1110008F13Rik	2.02877	2.05997
							Erh	2.02967	2.0163
							Bhmt2	2.03498	2.0523
							Efhd2	2.0393	1.4045
							Swi5	2.04093	2.34002
							Dst	2.04431	2.01805
							Poldip3	2.04483	1.31004
							Pex7	2.04602	1.32746
							Desi1	2.05575	1.34008
							0610011F06Rik	2.05876	3.11245
							Prdx1	2.05961	1.78995
							Gclm	2.06655	3.51668
							Tysnd1	2.06743	1.73334
							Ccdc50	2.06832	1.64561
							Upp2	2.07195	1.64809
							Gabarapl1	2.07211	3.4829
							Ssb	2.07744	1.50825
							Abcb4	2.07948	1.3348
							Pck1	2.08035	1.3418
							Sh3bgrl	2.08115	1.48007
							Pepd	2.08139	1.37911
							Med29	2.08499	2.14054
							Cct6a	2.08608	1.30343
							Glo1	2.08807	1.46635
							Hspa9	2.08852	2.06214
							Chchd10	2.09702	2.72918
							Ddx24	2.09718	1.48169
							Sri	2.09982	1.78424
							Mff	2.10174	1.33625
							Mrpl42	2.10203	1.79739
							Prpsap1	2.10732	1.46768
							Cdv3	2.10883	1.45583
							Idh3g	2.10989	1.46235
							Ndufa8	2.11157	3.79958
							Fnta	2.11679	1.64699
							Timm10b	2.11882	2.60738
							Uqcrc2	2.11902	1.60235
							Tars2	2.12441	2.05067
							Nup85	2.13003	1.36852
							Diap1	2.1326	1.71942
							Acaa1b	2.13413	1.54037
							Idh3g	2.13513	1.67318
							Zfp771	2.13706	1.79253
							Hopx	2.14067	1.73758
							Hrsp12	2.14154	1.60537
							Fam195a	2.14248	1.72311
							Rnf187	2.14372	2.45287
							Otc	2.14965	2.31272
							A430005L14Rik	2.15235	2.15763
							Chp1	2.1565	2.93597
							Fmo5	2.15675	1.42018
							Cox16	2.15828	2.42456
							Scp2	2.15928	1.85884
							Mpst	2.16167	2.09892
							Atp6v1e1	2.16394	1.3496
							Snrpd1	2.16965	1.3021
							Lonp1	2.1703	1.53259
							H3f3a	2.17052	1.86879
							Cltc	2.17354	1.49772
							Echdc3	2.17516	1.83704
							Cluh	2.18112	1.47447
							Hsd17b10	2.18301	2.48816
							Stap2	2.18629	1.66592
							Aamdc	2.18812	1.34087
							Chmp3	2.18936	1.38394
							Snrpd2	2.1898	2.81431
							Cnbp	2.1932	1.38465
							Atp5d	2.19423	2.41119
							Preb	2.19506	2.76782
							Pecr	2.19649	1.66869
							Mtfr1	2.19919	1.47147
							Ptpn1	2.2005	1.31479
							H2-Ke6	2.20138	1.58908
							Suclg2	2.20495	1.33307
							Lasp1	2.20648	3.56648
							Mrrf	2.20697	1.40755
							Acox1	2.20877	2.03672
							Chuk	2.21613	1.79897
							Pygo2	2.2196	1.48869
							Bbox1	2.22226	2.06192
							Rbbp4	2.22942	1.50526
							D10Jhu81e	2.22986	1.35709
							Minos1	2.23081	3.07692
							Lamtor4	2.23117	1.501
							Iscu	2.23166	1.59298
							Ccbl1	2.23368	1.57232
							Mthfsl	2.23436	1.88268
							Gmfg	2.23488	1.38972
							Ccs	2.23541	1.86984
							Cops6	2.23591	2.11551
							Pef1	2.23626	2.09704
							Tbrg1	2.24061	1.67674
							Acox1	2.24063	1.79006
							Cdc42ep4	2.24142	1.36683
							Tuba1c	2.24391	1.30648
							Clpp	2.24629	2.01457
							Adhfe1	2.24938	1.51438
							Atg5	2.25373	1.7527
							Dynll2	2.25413	3.75079
							Dnpep	2.25485	1.38345
							Gulo	2.25707	1.34549
							Rab32	2.26658	1.57855
							Usp16	2.26981	2.6985
							Id2	2.27394	1.66685
							Tars	2.27655	1.52732
							Surf4	2.27985	1.60184
							Ldha	2.28108	2.11565
							Zdhhc18	2.28314	1.76372
							Isoc1	2.28393	1.53164
							Aagab	2.28448	2.01946
							Mrpl15	2.28644	1.94345
							Kif5b	2.29113	1.84435
							Trmt1	2.29248	2.11772
							Rab12	2.29859	1.33303
							Tsr3	2.30108	2.14054
							Gys2	2.3012	2.29012
							Grsf1	2.30521	1.88987
							Akr1c6	2.30646	3.18142
							Txndc9	2.30858	2.31499
							Ugdh	2.31428	2.00576
							Sars	2.31828	1.80624
							Slc25a13	2.31949	1.82039
							Wars	2.32362	2.01291
							Tstd1	2.32371	1.32558
							Atp6v1d	2.32766	1.75437
							Sqstm1	2.33071	1.80282
							Lgals8	2.33298	1.8434
							Ube2j1	2.33357	1.96847
							Srp9	2.33477	1.3269
							Trmt2b	2.33732	2.28806
							Rps6ka1	2.3384	1.43344
							Atp5a1	2.34354	1.46332
							Irf3	2.34456	1.66648
							Mien1	2.34831	1.41855
							Gps1	2.36375	1.40427
							Ilk	2.36835	2.13977
							Cisd3	2.36855	1.53241
							1810058I24Rik	2.37316	2.51502
							Add1	2.38047	2.4183
							Ammecr1l	2.38408	1.45369
							Eif5a	2.38466	1.38304
							Stra13	2.38882	1.49752
							Acadm	2.38953	2.65392
							Coasy	2.39558	2.55506
							Nmi	2.39588	1.55495
							Rab14	2.4022	2.51839
							Hmg20b	2.4064	1.55436
							Trappc5	2.41086	1.81054
							Shpk	2.41258	1.80444
							Mettl9	2.41375	1.86537
							Pagr1a	2.41607	2.51139
							Idh2	2.41627	3.09398
							Eif4ebp2	2.42079	1.84709
							F9	2.42218	1.54018
							Rhobtb1	2.42259	1.5978
							Alas1	2.42447	1.40329
							Pex11g	2.42583	1.35863
							Esrra	2.4264	1.72027
							Ephx2	2.43392	2.49432
							Fam104a	2.43645	1.6295
							Tst	2.43649	1.35097
							Upp2	2.43933	1.38707
							Txndc5	2.44022	1.41711
							Grhpr	2.4407	1.9181
							Apon	2.44173	1.51211
							Cox19	2.44494	1.96541
							Trmt112	2.4487	2.3266
							Tomm22	2.45254	2.11461
							Decr1	2.45334	2.77396
							Fam53a	2.45437	1.59344
							Grcc10	2.45673	1.38393
							Oxnad1	2.45902	1.97234
							Naa60	2.45943	2.46691
							Iah1	2.45979	1.76235
							Imp3	2.46522	1.44471
							Morf4l1	2.4658	2.04438
							Psmb8	2.46762	2.01389
							Sec24c	2.47568	1.45161
							Necap2	2.47843	1.38512
							Hmgb1-rs17	2.483	2.31116
							Dek	2.48389	4.19749
							Ube2l3	2.4861	1.57273
							Evl	2.48991	1.56724
							Prmt1	2.49061	2.57575
							Cttn	2.4919	2.57667
							Bckdha	2.49368	3.08336
							Gstz1	2.49418	2.57493
							Ap3s1	2.49517	1.39313
							Fam195b	2.49661	1.40552
							Hnrnph2	2.4972	1.36528
							Tango2	2.49833	2.33749
							Nhp2	2.49971	1.47238
							Raf1	2.503	2.35489
							Ndfip1	2.50631	2.0917
							Pacsin2	2.50632	1.57006
							Eny2	2.5067	1.30162
							Mrps12	2.5068	1.64097
							Nutf2	2.51238	2.27781
							Fgf1	2.51304	2.74994
							Tfr2	2.51405	1.31972
							Kmo	2.51504	1.86285
							Mrpl24	2.51639	1.42254
							Ido2	2.51749	1.91164
							Hagh	2.52197	2.07906
							Gm10639	2.52521	3.24428
							Tbca	2.52616	2.92896
							Agmat	2.52645	1.87531
							Atg4d	2.53373	1.7401
							Prosc	2.53452	1.35305
							Cpped1	2.53502	2.64213
							Cyb5a	2.53543	2.91284
							Gtf2i	2.53606	1.97705
							Ufsp2	2.53754	1.83369
							Utp3	2.53947	2.45391
							Aldh1a1	2.54035	1.87983
							Nup62	2.54104	2.43085
							Gm20319	2.54166	2.1368
							Nme6	2.54228	1.39585
							Psmc4	2.54311	2.67542
							Cfdp1	2.54799	1.65152
							Xylb	2.54932	1.36832
							Dync1i2	2.54935	1.3647
							Snrpc	2.54951	1.60059
							Aldh2	2.55185	1.91262
							Zfand6	2.55197	2.10232
							Yap1	2.55601	1.44683
							Hnrnpm	2.55748	1.54278
							Prps1	2.5592	2.39599
							Ugp2	2.56479	2.11459
							Poldip2	2.56724	1.98432
							Eci2	2.57126	3.32578
							Suox	2.57336	1.42651
							Lims2	2.57866	1.33752
							Efhd2	2.57891	1.3092
							Gsto1	2.58013	1.59585
							S100a1	2.58408	1.68276
							Tubb2a	2.58503	1.41798
							Fah	2.58837	1.42616
							Akr7a5	2.58959	2.93958
							Hist1h2bc	2.59103	2.21234
							Mvb12a	2.5916	1.50488
							Aifm1	2.59608	1.41614
							Psmg1	2.6014	1.39267
							Cab39	2.60602	1.6755
							Psmd12	2.61048	2.01704
							Fech	2.61057	2.64286
							Sirt7	2.61397	2.14028
							Rhot2	2.62019	2.28964
							Tusc2	2.62301	4.14265
							Cmas	2.62363	1.61019
							Prdx2	2.62481	1.96598
							Ufm1	2.62577	2.2474
							Ilkap	2.62934	1.70368
							Apba3	2.62985	2.15261
							Ctsz	2.63172	1.4418
							Dpys	2.64386	1.5873
							Eci2	2.64468	1.47004
							Ddx39b	2.64575	1.93802
							Usp5	2.64857	2.56364
							Fam107b	2.64911	1.52345
							Glo1	2.65121	2.26205
							Psmd2	2.65152	1.8222
							Eva1a	2.65228	1.9881
							Shtn1	2.65248	2.28853
							Rnf181	2.65849	2.27943
							Kansl3	2.66961	1.63767
							Arfgap2	2.67732	2.83776
							Dpyd	2.67984	1.99374
							Rhou	2.70137	2.37722
							Txnrd1	2.70347	1.55927
							Jtb	2.70376	1.67854
							Tmem120a	2.70425	2.2364
							Hnrnpk	2.70469	2.98456
							Tsn	2.70575	3.10252
							Mmp19	2.70772	1.91748
							Aadat	2.71001	2.49119
							Gspt1	2.71138	1.83294
							Fam210b	2.71189	2.59099
							Ppap2c	2.71271	1.95915
							Commd7	2.71597	3.63075
							Rpp21	2.71675	1.95819
							Srp54c	2.71978	1.88276
							Scrn2	2.72474	2.38734
							Ybx3	2.72579	1.44893
							Slc25a5	2.72674	1.72431
							Kpna2	2.72852	1.60228
							Gpt2	2.72904	2.82501
							Prkaca	2.7291	3.06778
							Cops4	2.73008	2.81207
							Anxa4	2.73018	1.56213
							Gsto1	2.73338	2.71357
							Commd3	2.73578	1.46335
							Fbxo9	2.73862	4.23358
							Aldh6a1	2.73954	4.62875
							Eif4b	2.74086	2.13054
							Mzt2	2.74282	3.50965
							Alkbh7	2.7486	2.54629
							Rab43	2.74934	3.0392
							Akr1c20	2.74981	2.44922
							Lamtor3	2.75262	1.64351
							B230118H07Rik	2.76113	2.90064
							Mif4gd	2.76156	2.33202
							Psma4	2.76249	2.66709
							Pin4	2.76539	2.22838
							Pelo	2.76638	1.44468
							Tardbp	2.76661	1.41628
							Rad23b	2.77495	1.31934
							Sgta	2.77662	2.3697
							Fkbp4	2.77678	1.30442
							Aco1	2.77695	2.13842
							Hdgfrp2	2.7819	2.48352
							Klhdc3	2.78245	1.9576
							Mavs	2.78263	2.45983
							Cryz	2.78302	1.42574
							Chtop	2.78519	6.55745
							Bnip2	2.78662	2.33503
							St13	2.79465	1.59158
							Rbbp7	2.79704	1.80991
							Eif1ax	2.79805	1.93688
							Midn	2.8016	1.62005
							Commd5	2.80568	4.90612
							Nsmce4a	2.8082	1.98705
							Ech1	2.80826	1.73373
							Pi4ka	2.80916	1.99294
							Mrpl45	2.81192	2.08648
							Hist1h2bb	2.81418	1.56687
							Taok1	2.81632	2.06133
							Bola1	2.82428	1.99178
							Sqrdl	2.82648	1.68684
							Auh	2.82915	2.46082
							Fus	2.83567	3.03721
							Uap1	2.83871	2.58839
							Gpd1	2.83965	1.90326
							Fam98a	2.84354	1.32558
							Ube2j2	2.8448	1.68733
							Psmd7	2.85716	4.5371
							Mgrn1	2.85951	1.75187
							Spin1	2.86081	2.31496
							Lpgat1	2.86383	2.59484
							Oat	2.87074	1.76346
							0610037L13Rik	2.87469	2.6522
							Gne	2.87565	1.38749
							Rpap3	2.87841	1.80016
							Etfa	2.88302	1.89756
							Grhpr	2.88487	1.9431
							Adh4	2.88801	2.49459
							Bnip3l	2.88852	1.40278
							Ivd	2.88937	3.01584
							Aldh9a1	2.90255	1.50078
							Ppid	2.90602	1.86814
							Sat1	2.90797	2.37666
							Smim8	2.91294	4.46071
							Ap3d1	2.91298	2.55229
							Ap1b1	2.91444	2.60197
							Cdk9	2.91743	1.81603
							Zfand5	2.91903	1.95621
							Pter	2.91933	2.59758
							Lrpprc	2.91962	1.82146
							Pros1	2.9268	1.6469
							Ube2e3	2.93416	2.7662
							Acadvl	2.93435	2.73349
							Mrpl11	2.93494	1.3231
							Skp1a	2.94309	3.15441
							Uba1	2.94769	2.18685
							Dstn	2.94844	2.23538
							Echs1	2.9539	2.00205
							Dap3	2.95825	2.16426
							Pid1	2.95887	1.63577
							Slc25a46	2.96038	2.1074
							Rnf14	2.96349	2.81228
							Ang6	2.96363	1.59362
							Tspan12	2.96681	1.92914
							Acox2	2.96735	2.53829
							Tomm22	2.96915	3.88991
							Chchd5	2.96949	3.17214
							Sh3pxd2a	2.97646	2.0584
							Atp6v1h	2.98601	3.07954
							Tpi1	2.98604	1.54796
							Trub2	2.98707	2.07107
							Bccip	2.98736	1.63325
							Ppp1r10	2.98846	2.80471
							Pctp	2.992	1.96358
							Sra1	2.99378	1.54804
							Prkar1a	3.00054	2.5931
							Aass	3.00335	1.55981
							Cdk2ap2	3.00459	4.60306
							Tpd52l2	3.01266	2.35744
							Bphl	3.01354	1.72691
							Glod4	3.01415	2.64525
							Pank3	3.01945	2.88952
							Tsen34	3.028	2.33461
							Magoh	3.02952	1.55843
							Gbe1	3.02967	1.69467
							Smu1	3.03566	2.72539
							Higd2a	3.03719	2.54085
							Nit1	3.04066	1.75575
							Pop5	3.04594	2.10449
							Ifi35	3.04852	2.00963
							Adi1	3.04939	2.9548
							Mmadhc	3.05127	1.59117
							Commd2	3.05609	1.75422
							Dxo	3.05978	2.42198
							Srp14	3.06039	3.72582
							Ncoa4	3.06838	2.50931
							Il18	3.0717	1.80146
							Rpp25l	3.07569	1.6597
							Elavl1	3.0785	1.46469
							Pbld2	3.0877	4.34929
							Psmc6	3.09163	1.3174
							Gpatch4	3.09273	3.02545
							Plin5	3.09843	1.87509
							Cpt2	3.09968	2.28807
							Hsdl2	3.10063	2.58556
							Tgm2	3.10588	2.52056
							Tsnax	3.10619	3.45102
							Capzb	3.11642	3.08547
							Hmgn2	3.11966	2.65274
							Hist1h2ba	3.12328	2.10719
							Slc39a1	3.12374	2.52897
							Mthfd1	3.12609	1.57545
							Mafg	3.12666	1.96312
							Rdx	3.12727	2.0585
							Pnrc2	3.12863	4.27048
							Timm17b	3.12881	1.81366
							Dph3	3.13026	2.55501
							Shmt2	3.13318	1.95369
							Pxdc1	3.13681	2.58634
							Sf3a3	3.13737	2.42578
							Lactb	3.13869	2.30615
							Rab11a	3.14863	4.14515
							Hsd3b2	3.15096	2.9464
							BC029722	3.15999	2.52164
							Ythdf1	3.16463	1.93632
							Zbtb8os	3.16815	1.64697
							Ttc7	3.17073	2.11031
							Snw1	3.17291	1.73591
							Qprt	3.18011	2.03541
							Txnrd2	3.18033	1.9633
							Rasl2-9	3.1857	1.81727
							Hao1	3.19066	3.21138
							Rexo4	3.19415	2.68718
							Acaa1a	3.1942	2.4556
							Plin2	3.19855	1.55816
							Ifi47	3.20411	2.04549
							Usp7	3.20957	4.08938
							Eif4ebp1	3.21257	2.22074
							Mrps18c	3.21922	2.019
							Rfk	3.22268	2.47724
							Ppp3ca	3.22272	2.89841
							Rgs2	3.23053	3.42941
							Ap1s1	3.23685	1.93896
							Aars	3.2541	2.79616
							Ssrp1	3.25532	2.29445
							Tcf25	3.26519	3.65017
							Rbm39	3.26673	2.63051
							Eps15	3.26808	1.83799
							LOC102642957	3.26864	2.36764
							Cab39l	3.2698	1.93301
							Echdc2	3.2765	3.13476
							Ube2v2	3.27775	2.65288
							Nsfl1c	3.28603	1.93223
							Adck5	3.28938	4.14741
							Ldhd	3.29363	1.57447
							Lsm7	3.29555	1.52009
							Cdo1	3.29643	1.63794
							Atg12	3.30144	4.82608
							Acy3	3.30187	2.51699
							Zwint	3.30651	3.7869
							Fbxo31	3.31479	2.27552
							Agxt2	3.31734	1.4137
							Aen	3.32927	2.48606
							Cdk11b	3.33306	3.36929
							Mgll	3.3358	1.82761
							Ogfr	3.34398	1.73399
							Rac1	3.34555	4.29866
							Ttpa	3.35023	2.09659
							Bzw1	3.35517	2.66109
							Arhgap35	3.35676	2.44661
							Mrps26	3.35773	2.10838
							Psmd6	3.36474	1.81659
							Crot	3.36589	1.76312
							Pgm2	3.36591	1.96236
							Mat1a	3.37106	1.45339
							Creb3l3	3.37456	1.72284
							Rap1gds1	3.37959	3.44777
							Zfp622	3.38034	1.61031
							Ghitm	3.3916	1.65034
							Cpt1a	3.40462	2.11915
							Hibch	3.40639	1.79631
							Snrpb	3.41009	3.14923
							Klc4	3.41549	2.28754
							Cdk5rap3	3.4182	2.48374
							Ak4	3.41878	1.7288
							Phyhd1	3.43065	2.25807
							Spg21	3.43754	3.04313
							Lhpp	3.44769	2.18488
							Cib1	3.44903	1.90638
							Hmgcs2	3.45687	2.8355
							4931406C07Rik	3.46029	1.75355
							Hsd3b7	3.46104	1.76221
							Mrpl36	3.46657	3.76113
							Tnfaip8l1	3.46783	2.339
							Nnt	3.46979	2.4638
							Fam63a	3.47148	2.25023
							Itpa	3.48146	3.17701
							Ube2e1	3.48258	3.14402
							Pigyl	3.49173	2.69906
							Capns1	3.49699	2.36932
							Uroc1	3.50605	2.26196
							Timm8a1	3.51489	2.56405
							Pacsin3	3.53595	2.06641
							Gfm1	3.54358	2.46831
							Iigp1	3.57255	2.30814
							Psma5	3.5819	1.76928
							Gps1	3.59338	5.77928
							Sgk2	3.59466	3.46763
							Krt8	3.62058	1.87058
							Psmd13	3.63033	3.24668
							Dnaja3	3.63052	2.08526
							Wbp2	3.64987	4.01136
							Hprt	3.66048	1.59537
							Malsu1	3.6899	3.81639
							Cebpe	3.69559	1.926
							Tab2	3.70205	2.78089
							Pink1	3.70535	3.14227
							Bdh1	3.72156	2.84922
							Rdx	3.72181	1.90942
							Acat1	3.72415	1.75048
							Nr2f6	3.73644	2.39255
							AI661453	3.76978	1.78408
							Sin3b	3.79147	1.94433
							Mtpn	3.81816	2.41762
							Mrpl39	3.85159	3.22286
							Psmd1	3.85284	2.2221
							Mrps17	3.85924	3.54678
							Gm4952	3.86603	2.70454
							Hnrnpa2b1	3.9048	2.30701
							Acad11	3.95485	2.36348
							Tufm	3.97227	4.32208
							Cflar	3.97439	2.39769
							Trmt112	4.00885	2.47161
							Gclc	4.05812	1.95953
							Amacr	4.07701	2.42764
							Fpgs	4.14829	2.27979
							Maob	4.15207	4.07426
							Vapa	4.17018	2.25347
							Scly	4.18773	2.86146
							Hacl1	4.29118	2.05464
							Rab1	4.29312	3.29306
							Psmc2	4.4728	4.42418
							Sdha	4.49239	2.02901
							Hadhb	4.56622	2.90558
							Etfdh	4.97391	3.6762
							Fabp2	5.22093	1.92828
							Pdzk1	5.38546	3.97843
							Hmgcs2	5.41898	2.92632

## Sheet: S4b
					AAV-GP73 vs AAV-V		P value ( -log10)
					metabolic process		41.6576
					cellular component organization or biogenesis		9.55284
					cellular process		8.284
					localization		7.60206
