# Supplementary material for: GP73 is a TBC-domain Rab GTPase-activating protein contributing to the pathogenesis of non-alcoholic fatty liver disease without obesity
Source: Nat Commun. 2021 Dec 1;12:7004. doi: 10.1038/s41467-021-27309-1 (PMC8636488; doi:10.1038/s41467-021-27309-1)
Supplement: Supplementary file 4 — Source Data. [file 41467_2021_27309_MOESM4_ESM.zip › Source Data/Source Data - Supplementary Fig. 6.xlsx]

## Sheet: S6a
						AAV-V-1	AAV-V-2	AAV-V-3	AAV-GP73-1	AAV-GP73-2	AAV-GP73-3	AAV-V HFD-1	AAV-V HFD-2	AAV-V HFD-3
					Sdha	-4.24444	-4.19882	-4.12211	0.12871	0.630583	0.837266	-0.47891	0	0.991507
					Sgk2	-3.70251	-3.04577	-3.77924	0.486133	1.11349	1.82805	-0.19562	0.482975	0
					Tab2	-3.66929	-3.62966	-3.62382	0.91281	1.14869	1.10986	0.333707	0	-0.2011
					Mat1a	-2.13234	-3.0527	-3.35363	1.33369	1.96408	2.19987	-0.91165	0	1.62639
					Adck5	-3.31801	-3.30854	-3.31933	1.03781	1.50354	1.2693	-0.08734	0.007709	0
					Gclc	-4.17325	-4.16703	-4.17378	0	0.365585	0.764075	0.168238	0.224646	-1.05478
					Rab1	-3.92421	-4.6585	-4.63914	0.091359	0	0.249596	0.025743	-0.33787	0.06375
					Fabp2	-5.94045	-3.74977	-5.75952	-1.36129	0.051977	0	0.248803	0.763117	0.242214
					Oat	-2.15465	-2.99244	-2.623	0.96652	1.88459	2.50435	0	1.07329	-0.63274
					Wbp2	-3.8647	-3.47023	-3.8295	0	0.848985	0.954055	0.042014	0.126599	-0.40373
					Creb3l3	-2.92732	-3.21278	-4.78872	0.849641	0.914826	0.934533	0	0.147434	-0.41556
					Epb4.1	-1.83353	-4.60098	-3.65085	1.86078	1.03569	1.2071	-0.04738	0	0.018255
					Maob	-4.10361	-4.10025	-4.07404	-0.3761	0.172548	0.661339	0.018	0.155451	0
					Vapa	-4.59416	-3.29105	-4.36537	-0.15216	0.585583	0.390625	0.195914	0.392476	0
					Mgll	-3.44299	-4.71829	-3.06398	0.383535	0.703521	0.886371	0	0.266446	-1.65999
					Tubb2a	-3.68784	-1.6964	-3.67449	1.21414	1.70763	1.69563	0.150308	0	-0.56242
					Hsd17b4	-1.7378	-4.48014	-5.41737	0.698569	1.36999	1.44891	-0.19211	0.697003	0
					Cflar	-3.73792	-3.82771	-3.81499	0.375547	0	0.783664	-0.3812	0.433527	0.360214
					Psmd1	-4.08683	-4.03977	-4.06161	0.213574	0.16302	0.060284	-0.86012	0	0.060904
					Sin3b	-2.93884	-4.57942	-4.56765	0.347616	0.357749	0.497411	-0.37806	0.262317	0
					Psma5	-4.84412	-3.17794	-3.40118	0.352526	0.555291	0.75718	-0.23025	0.029978	0
					Tnfaip8l1	-4.26299	-2.88528	-4.2756	0.049899	0.668904	0.761783	0	0.150306	-0.90178
					Iigp1	-2.89072	-3.62797	-4.36666	0.512436	0.612547	0.853515	0	0.420047	-0.31257
					Hsdl2	-3.15597	-3.14876	-3.11215	0.606551	1.06692	1.27293	0	0.192379	-0.36037
					Aass	-2.87125	-1.92172	-2.10077	1.2564	2.05428	2.16523	-0.2279	0	1.69057
					Cdo1	-3.34252	-4.47964	-2.13936	0.336172	1.33062	1.37013	0	-0.05396	0.744735
					Ttpa	-0.00532	-0.01119	-0.02848	3.73125	3.90222	4.48953	1.06048	-0.04913	0
					Hprt	-2.52932	-4.61751	-4.56535	0.07936	0.487456	0.865115	0	0.337689	-0.0353
					Zfp622	-2.5178	-4.23907	-4.35906	0.231222	0.87025	0.627712	-0.19195	0.00243	0
					Gfm1	-3.57825	-3.56446	-3.57105	0	0.59324	0.660341	-0.4636	0.100263	0.196456

## Sheet: S6b
				AAV-V-1	AAV-V-2	AAV-V-3	AAV-GP73-1	AAV-GP73-2	AAV-GP73-3	AAV-V HFD-1	AAV-V HFD-2	AAV-V HFD-3
			Thrsp	5.10362	4.96442	5.34048	-3.40985	-4.15046	-3.8408	1.10101	0	0
			Acly	6.22033	5.81468	6.68845	0	-0.32173	-0.32354	1.51732	-0.33558	-0.28328
			Ppp2r5a	4.71469	3.84273	5.22308	-1.50827	0	-0.419	1.39519	-0.60578	-1.47602
			Dpp10	4.39379	3.48623	4.64549	-3.00067	0	-0.8698	1.26995	-1.27764	-0.8534
			Upp2	2.49607	2.32953	3.51745	-2.91336	-1.98822	-1.85026	0	-0.37048	1.64719
			Fasn	3.68048	3.42882	3.74454	-0.83531	-0.8675	-1.60184	-0.57945	0.244107	0
			Rangap1	2.49478	4.12429	4.34832	-1.36368	0	-0.46647	1.3467	-0.45712	-0.63122
			Olfr744	2.9451	3.7884	3.90971	-0.92393	-0.92297	0	1.46672	-0.21157	-0.62255
			Idh1	2.15523	2.90521	3.87667	-0.53882	-1.16762	-1.1889	0.292977	-1.03297	0
			Scd3	4.05812	2.15441	3.82455	-1.02509	0.062241	0	-1.19446	-1.3424	-1.0793
			Gna15	2.58737	1.66641	2.76364	-1.17722	-2.6422	-0.8637	0	-0.11416	0.356406
			Pgf	2.85322	2.53595	3.58518	-0.7105	-0.38695	-0.77016	0.9488	-0.23285	0
			Prx	2.30448	2.17671	3.64211	0.124431	-1.71737	-0.94884	-0.42159	-1.54824	0
			Slc38a8	2.06368	2.76063	2.48729	-0.54299	-1.63246	-1.07335	0.650602	-0.3606	0
			Dbp	0	-0.05896	1.2076	-3.23207	-3.04788	-2.65236	2.54883	2.2625	1.69938
			Lcn12	1.85398	3.23262	3.05599	0	-1.20289	-0.79084	0.614129	-0.57731	-0.78774
			Lmntd2	1.27848	2.44725	2.43833	-0.85491	-1.11637	-1.92442	0	-0.05291	0.226926
			Vps13d	2.81117	1.41024	2.8711	-0.60559	-1.18546	-0.79077	0.237017	-0.38209	0
			Gm19710	1.30591	2.65164	2.96119	-0.46441	-1.74954	-0.5104	0	-0.17922	0.622389
			Hmgn2	1.64656	1.25727	2.48898	-1.07515	-1.77021	-1.19871	0.109786	-0.01997	0
			Fdft1	2.31416	2.6442	3.28857	0	-0.17849	-1.24916	-0.86259	-0.17375	0.530232
			Zfp608	2.06355	3.02782	3.29775	-0.59827	0	-0.36784	0.749805	-0.15853	-0.53274
			Ppox	2.08855	2.20003	2.5631	-0.81217	-0.97824	-0.84148	0.145558	-1.18715	0
			Xdh	1.98049	1.43064	2.00358	-1.03961	-1.45918	-1.57974	0.639255	-0.58519	0
			Gm4208	1.5465	2.34232	3.16726	-0.48899	-0.53749	-1.00219	-0.58804	0.664804	0
			Sars2	1.68672	1.85571	3.00623	-0.97005	-0.76699	-0.80498	-0.38272	0.371828	0
			Cald1	2.29679	2.95325	3.25683	0	-0.14119	-0.71566	0.699456	-0.51504	-0.39419
			Rgs20	2.38685	2.60228	2.75499	-0.44037	-0.56699	-0.63535	0.168408	-0.37248	0
			Ovol2	2.20129	3.21037	2.73135	0	-1.42638	-0.0395	0.497818	-0.13417	-2.1231
			B4galnt3	2.63643	2.40169	3.2063	0	-0.17291	-0.96391	0.381278	-0.01617	-0.05253
			Snhg7os	1.21436	1.22777	2.35198	-1.01745	-1.77269	-1.51662	0	-0.6043	0.071295
			Cnga3	1.61718	1.97416	2.60805	-0.30307	-1.79145	-1.21508	0	-0.41256	0.63042
			Ccnf	1.50128	1.8155	2.29104	-0.55042	-1.40512	-1.93867	0	-1.16928	0.172343
			Mad2l2	2.14958	2.2276	3.03123	-0.25714	-0.62801	-0.85662	0	-0.85145	0.313456
			LOC105246056	2.07408	2.03957	2.39166	-0.31815	-1.14889	-1.5272	0.360048	-0.83616	0
			Speer4cos	2.50475	2.27103	3.90898	0.366544	-0.46166	0	-1.82071	-1.82071	-1.82071
			Lhfpl1	1.50877	1.8937	1.95096	-1.30942	-1.42097	-1.07013	-0.35052	0	0.179733
			Fam71e1	1.5228	2.81178	2.42917	-0.55961	-0.91964	-0.66407	0.153501	-0.79406	0
			Gpr137	1.17146	1.78617	2.2146	-0.74331	-1.56154	-1.63669	0	-0.65998	0.640256
			LOC382202	2.38471	2.76302	3.80947	0	-0.11463	0.318311	-2.32398	-2.32398	-2.32398
			BB557941	1.05773	1.72965	2.44868	-0.76465	-1.24513	-1.60224	0	-0.85405	0.458088
			Gm19897	1.52479	1.9448	2.72479	-0.70136	-0.76963	-1.16763	-0.34595	0	0.22501
			Neurog1	2.09703	2.57074	2.77119	0.045973	-1.46415	-0.43221	-0.23185	-0.80453	0
			Col7a1	1.62513	2.10029	3.26354	-0.07999	-1.29487	-0.36027	-0.27248	0	0.121617
			Elfn2	2.13215	2.37797	2.91608	-0.12002	-0.64478	-0.75192	0.664073	-0.60239	0
			Sdk1	1.7776	2.31964	3.35272	-0.29795	-0.03679	-0.84512	0.112709	-0.24953	0
			Dvl3	1.80768	1.77608	1.55878	-0.52684	-1.96013	-1.77476	0	0.036683	-0.10839
			Slc8b1	2.06568	2.31092	2.52486	0.119634	-1.6691	-1.06502	-0.09279	-0.46187	0
			Adm	2.90414	2.66808	2.8351	-0.38137	0	-0.09559	0.236838	-0.81985	-0.87338
			Zbtb7c	1.19514	2.06034	3.23105	0	-0.58575	-1.28231	0.332377	-0.72763	-1.25237
